# Supplementary material for: Rapid elongation drives the exceptionally fast aggregation of the most common localized human amyloid medin
Source: Commun Chem. 2026 Apr 8;9:194. doi: 10.1038/s42004-026-01950-7 (PMC13237374; doi:10.1038/s42004-026-01950-7)
Supplement: Supplementary file 4 — Supplementary Data [file 42004_2026_1950_MOESM4_ESM.xlsx]

## Sheet: Figure 2B
Mass (Da)	Relative peak intensity (%)
2001.01	0
2002.01	0
2003.01	0
2004.01	0
2005.01	0
2006.01	0
2007.01	0
2008.01	0
2009.01	0
2010.01	0
2011.01	0
2012.01	0
2013.01	0
2014.01	0
2015.01	0
2016.01	0
2017.02	0
2018.02	0
2019.02	0
2020.02	0
2021.02	0
2022.02	0
2023.02	0
2024.02	0
2025.02	0
2026.02	0
2027.02	0
2028.02	0
2029.02	0
2030.02	0
2031.02	0
2032.02	0
2033.02	0
2034.02	0
2035.02	0
2036.02	0
2037.03	0
2038.03	0
2039.03	0
2040.03	0
2041.03	0
2042.03	0
2043.03	0
2044.03	0
2045.03	0
2046.03	0
2047.03	0
2048.03	0
2049.03	0
2050.03	0
2051.03	0
2052.03	0
2053.03	0
2054.03	0
2055.03	0
2056.03	0
2057.04	0
2058.04	0
2059.04	0
2060.04	0
2061.04	0
2062.04	0
2063.04	0
2064.04	0
2065.04	0
2066.04	0
2067.04	0
2068.04	0
2069.04	0
2070.04	0
2071.04	0
2072.04	0
2073.04	0
2074.04	0
2075.04	0
2076.04	0
2077.05	0
2078.05	0
2079.05	0
2080.05	0
2081.05	0
2082.05	0
2083.05	0
2084.05	0
2085.05	0
2086.05	0
2087.05	0
2088.05	0
2089.05	0
2090.05	0
2091.05	0
2092.05	0
2093.05	0
2094	0.147191
2095.05	0
2096.05	0
2097.06	0
2098.06	0
2099.06	0
2100.06	0
2101.06	0
2102.06	0
2103.06	0
2104.06	0
2105.06	0
2106.06	0
2107.06	0
2108.06	0
2109.06	0
2110.06	0
2111.06	0
2112.06	0
2113.06	0
2114.06	0
2115.06	0
2116.06	0
2117.07	0
2118.07	0
2119.07	0
2120.07	0
2121.07	0
2122.07	0
2123.07	0
2124.07	0
2125.07	0
2126.07	0
2127.07	0
2128.07	0
2129.07	0
2130.07	0
2131.07	0
2132.07	0
2133.07	0
2134.07	0
2135.07	0
2136.07	0
2137.08	0
2138.08	0
2139.08	0
2140.08	0
2141.08	0
2142.08	0
2143.08	0
2144.08	0
2145.08	0
2146.08	0
2147.08	0
2148.08	0
2149.08	0
2150.08	0
2151.08	0
2152.08	0
2153.08	0
2154.08	0
2155.08	0
2156.08	0
2157.09	0
2158.09	0
2159.09	0
2160.09	0
2161.09	0
2162.09	0
2163.09	0
2164.09	0
2165.09	0
2166.09	0
2167.09	0
2168.09	0
2169.09	0
2170.09	0
2171.09	0
2172.09	0
2173.09	0
2174.09	0
2175.09	0
2176.09	0
2177.1	0
2178.1	0
2179.1	0
2180.1	0
2181.1	0
2182.1	0
2183.1	0
2184.1	0
2185.1	0
2186.1	0
2187.1	0
2188.1	0
2189.1	0
2190.1	0
2191.1	0
2192.1	0
2193.1	0
2194.1	0
2195.1	0
2196.1	0
2197.11	0
2198.11	0
2199.11	0
2200.11	0
2201.11	0
2202.11	0
2203.11	0
2204.11	0
2205.11	0
2206.11	0
2207.11	0
2208.11	0
2209.11	0
2210.11	0
2211.11	0
2212.11	0
2213.11	0
2214.11	0
2215.11	0
2216.11	0
2217.12	0
2218.12	0
2219.12	0
2220.12	0
2221.12	0
2222.06	0.250821
2223.12	0
2224.12	0
2225.12	0
2226.12	0
2227.12	0
2228.12	0
2229.12	0
2230.12	0
2231.12	0
2232.12	0
2233.12	0
2234.12	0
2235.12	0
2236.12	0
2237.13	0
2238.13	0
2239.13	0
2240.13	0
2241.13	0
2242.13	0
2243.13	0
2244.13	0
2245.13	0
2246.13	0
2247.13	0
2248.13	0
2249.13	0
2250.13	0
2251.13	0
2252.13	0
2253.13	0
2254.13	0
2255.13	0
2256.13	0
2257.14	0
2258.14	0
2259.14	0
2260.14	0
2261.14	0
2262.14	0
2263.14	0
2264.14	0
2265.14	0
2266.14	0
2267.14	0
2268.14	0
2269.14	0
2270.14	0
2271.14	0
2272.14	0
2273.14	0
2274.14	0
2275.14	0
2276.14	0
2277.15	0
2278.15	0
2279.15	0
2280.15	0
2281.15	0
2282.15	0
2283.15	0
2284.15	0
2285.15	0
2286.15	0
2287.15	0
2288.15	0
2289.15	0
2290.15	0
2291.15	0
2292.15	0
2293.15	0
2294.15	0
2295.15	0
2296.15	0
2297.16	0
2298.16	0
2299.16	0
2300.16	0
2301.16	0
2302.16	0
2303.16	0
2304.16	0
2305.16	0
2306.16	0
2307.16	0
2308.16	0
2309.16	0
2310.16	0
2311.16	0
2312.16	0
2313.16	0
2314.16	0
2315.16	0
2316.16	0
2317.17	0
2318.17	0
2319.17	0
2320.17	0
2321.17	0
2322.17	0
2323.17	0
2324.17	0
2325.17	0
2326.17	0
2327.17	0
2328.17	0
2329.17	0
2330.17	0
2331.17	0
2332.17	0
2333.17	0
2334.17	0
2335.17	0
2336.17	0
2337.18	0
2338.18	0
2339.18	0
2340.18	0
2341.18	0
2342.18	0
2343.18	0
2344.18	0
2345.18	0
2346.18	0
2347.18	0
2348.18	0
2349.18	0
2350.18	0
2351.18	0
2352.18	0
2353.18	0
2354.18	0
2355.18	0
2356.18	0
2357.19	0
2358.19	0
2359.19	0
2360.19	0
2361.19	0
2362.19	0
2363.19	0
2364.19	0
2365.19	0
2366.19	0
2367.19	0
2368.19	0
2369.19	0
2370.19	0
2371.19	0
2372.19	0
2373.19	0
2374.19	0
2375.19	0
2376.19	0
2377.2	0
2378.2	0
2379.2	0
2380.2	0
2381.2	0
2382.2	0
2383.2	0
2384.2	0
2385.2	0
2386.2	0
2387.2	0
2388.2	0
2389.2	0
2390.2	0
2391.2	0
2392.2	0
2393.2	0
2394.2	0
2395.2	0
2396.2	0
2397.21	0
2398.21	0
2399.21	0
2400.21	0
2401.21	0
2402.21	0
2403.21	0
2404.21	0
2405.21	0
2406.21	0
2407.21	0
2408.14	0.0328165
2409.21	0
2410.21	0
2411.21	0
2412.21	0
2413.21	0
2414.21	0
2415.21	0
2416.21	0
2417.22	0
2418.22	0
2419.22	0
2420.22	0
2421.22	0
2422.22	0
2423.22	0
2424.22	0
2425.22	0
2426.22	0
2427.22	0
2428.22	0
2429.22	0
2430.22	0
2431.22	0
2432.22	0
2433.22	0
2434.22	0
2435.22	0
2436.22	0
2437.23	0
2438.23	0
2439.23	0
2440.23	0
2441.23	0
2442.23	0
2443.23	0
2444.23	0
2445.23	0
2446.23	0
2447.23	0
2448.23	0
2449.23	0
2450.23	0
2451.23	0
2452.23	0
2453.23	0
2454.23	0
2455.23	0
2456.23	0
2457.24	0
2458.24	0
2459.24	0
2460.24	0
2461.24	0
2462.24	0
2463.24	0
2464.24	0
2465.24	0
2466.24	0
2467.24	0
2468.24	0
2469.24	0
2470.24	0
2471.24	0
2472.24	0
2473.24	0
2474.24	0
2475.24	0
2476.24	0
2477.25	0
2478.25	0
2479.25	0
2480.25	0
2481.25	0
2482.25	0
2483.25	0
2484.25	0
2485.25	0
2486.25	0
2487.25	0
2488.25	0
2489.25	0
2490.25	0
2491.25	0
2492.25	0
2493.25	0
2494.25	0
2495.25	0
2496.25	0
2497.26	0
2498.26	0
2499.26	0
2500.26	0
2501.26	0
2502.26	0
2503.26	0
2504.26	0
2505.26	0
2506.26	0
2507.26	0
2508.26	0
2509.26	0
2510.26	0
2511.26	0
2512.26	0
2513.26	0
2514.26	0
2515.26	0
2516.26	0
2517.27	0
2518.27	0
2519.27	0
2520.27	0
2521.22	0.13641
2522.27	0
2523.27	0
2524.27	0
2525.27	0
2526.27	0
2527.27	0
2528.27	0
2529.27	0
2530.27	0
2531.27	0
2532.27	0
2533.27	0
2534.27	0
2535.27	0
2536.27	0
2537.28	0
2538.28	0
2539.28	0
2540.28	0
2541.28	0
2542.28	0
2543.28	0
2544.28	0
2545.28	0
2546.28	0
2547.28	0
2548.28	0
2549.28	0
2550.28	0
2551.28	0
2552.28	0
2553.28	0
2554.28	0
2555.28	0
2556.28	0
2557.29	0
2558.29	0
2559.29	0
2560.29	0
2561.29	0
2562.29	0
2563.29	0
2564.29	0
2565.29	0
2566.29	0
2567.29	0
2568.29	0
2569.29	0
2570.29	0
2571.29	0
2572.29	0
2573.29	0
2574.29	0
2575.29	0
2576.29	0
2577.3	0
2578.3	0
2579.3	0
2580.3	0
2581.3	0
2582.3	0
2583.3	0
2584.3	0
2585.3	0
2586.3	0
2587.3	0
2588.3	0
2589.3	0
2590.3	0
2591.3	0
2592.3	0
2593.3	0
2594.3	0
2595.3	0
2596.3	0
2597.31	0
2598.31	0
2599.31	0
2600.31	0
2601.31	0
2602.31	0
2603.31	0
2604.31	0
2605.31	0
2606.31	0
2607.31	0
2608.31	0
2609.31	0
2610.31	0
2611.31	0
2612.31	0
2613.31	0
2614.31	0
2615.31	0
2616.31	0
2617.32	0
2618.32	0
2619.32	0
2620.32	0
2621.32	0
2622.32	0
2623.32	0
2624.32	0
2625.32	0
2626.32	0
2627.32	0
2628.32	0
2629.32	0
2630.32	0
2631.32	0
2632.32	0
2633.32	0
2634.32	0
2635.32	0
2636.32	0
2637.33	0
2638.33	0
2639.33	0
2640.33	0
2641.33	0
2642.33	0
2643.33	0
2644.33	0
2645.33	0
2646.33	0
2647.33	0
2648.33	0
2649.33	0
2650.33	0
2651.33	0
2652.33	0
2653.33	0
2654.33	0
2655.33	0
2656.33	0
2657.34	0
2658.34	0
2659.34	0
2660.34	0
2661.34	0
2662.34	0
2663.34	0
2664.34	0
2665.34	0
2666.34	0
2667.34	0
2668.34	0
2669.34	0
2670.34	0
2671.34	0
2672.34	0
2673.34	0
2674.34	0
2675.34	0
2676.34	0
2677.35	0
2678.35	0
2679.35	0
2680.35	0
2681.35	0
2682.35	0
2683.35	0
2684.35	0
2685.35	0
2686.35	0
2687.35	0
2688.35	0
2689.35	0
2690.35	0
2691.35	0
2692.35	0
2693.35	0
2694.35	0
2695.35	0
2696.35	0
2697.36	0
2698.36	0
2699.36	0
2700.36	0
2701.36	0
2702.36	0
2703.36	0
2704.36	0
2705.36	0
2706.36	0
2707.36	0
2708.36	0
2709.36	0
2710.36	0
2711.36	0
2712.36	0
2713.36	0
2714.36	0
2715.36	0
2716.36	0
2717.37	0
2718.37	0
2719.37	0
2720.37	0
2721.37	0
2722.37	0
2723.37	0
2724.37	0
2725.37	0
2726.37	0
2727.37	0
2728.37	0
2729.37	0
2730.37	0
2731.37	0
2732.37	0
2733.37	0
2734.37	0
2735.37	0
2736.37	0
2737.38	0
2738.38	0
2739.38	0
2740.38	0
2741.38	0
2742.38	0
2743.38	0
2744.38	0
2745.38	0
2746.38	0
2747.38	0
2748.38	0
2749.38	0
2750.38	0
2751.38	0
2752.38	0
2753.38	0
2754.38	0
2755.38	0
2756.38	0
2757.39	0
2758.39	0
2759.39	0
2760.39	0
2761.39	0
2762.39	0
2763.39	0
2764.39	0
2765.39	0
2766.39	0
2767.39	0
2768.39	0
2769.39	0
2770.39	0
2771.39	0
2772.39	0
2773.39	0
2774.39	0
2775.39	0
2776.39	0
2777.4	0
2778.4	0
2779.4	0
2780.4	0
2781.4	0
2782.4	0
2783.4	0
2784.4	0
2785.4	0
2786.4	0
2787.4	0
2788.4	0
2789.4	0
2790.4	0
2791.4	0
2792.4	0
2793.4	0
2794.4	0
2795.4	0
2796.4	0
2797.41	0
2798.41	0
2799.41	0
2800.41	0
2801.41	0
2802.41	0
2803.41	0
2804.41	0
2805.41	0
2806.41	0
2807.41	0
2808.41	0
2809.41	0
2810.41	0
2811.41	0
2812.41	0
2813.41	0
2814.41	0
2815.41	0
2816.41	0
2817.42	0
2818.42	0
2819.42	0
2820.42	0
2821.42	0
2822.42	0
2823.42	0
2824.42	0
2825.42	0
2826.42	0
2827.42	0
2828.42	0
2829.42	0
2830.42	0
2831.42	0
2832.42	0
2833.42	0
2834.42	0
2835.42	0
2836.42	0
2837.43	0
2838.43	0
2839.43	0
2840.43	0
2841.43	0
2842.43	0
2843.43	0
2844.43	0
2845.43	0
2846.43	0
2847.43	0
2848.43	0
2849.43	0
2850.43	0
2851.43	0
2852.43	0
2853.43	0
2854.43	0
2855.43	0
2856.43	0
2857.44	0
2858.44	0
2859.44	0
2860.44	0
2861.44	0
2862.44	0
2863.44	0
2864.44	0
2865.44	0
2866.44	0
2867.44	0
2868.44	0
2869.44	0
2870.44	0
2871.44	0
2872.44	0
2873.44	0
2874.44	0
2875.44	0
2876.44	0
2877.45	0
2878.45	0
2879.45	0
2880.45	0
2881.45	0
2882.45	0
2883.45	0
2884.45	0
2885.45	0
2886.45	0
2887.45	0
2888.45	0
2889.45	0
2890.45	0
2891.45	0
2892.45	0
2893.45	0
2894.45	0
2895.45	0
2896.45	0
2897.46	0
2898.46	0
2899.46	0
2900.46	0
2901.46	0
2902.46	0
2903.46	0
2904.46	0
2905.46	0
2906.46	0
2907.46	0
2908.46	0
2909.46	0
2910.46	0
2911.46	0
2912.46	0
2913.46	0
2914.46	0
2915.46	0
2916.46	0
2917.47	0
2918.47	0
2919.47	0
2920.47	0
2921.47	0
2922.47	0
2923.47	0
2924.47	0
2925.47	0
2926.47	0
2927.47	0
2928.47	0
2929.47	0
2930.47	0
2931.47	0
2932.47	0
2933.47	0
2934.47	0
2935.47	0
2936.47	0
2937.48	0
2938.48	0
2939.48	0
2940.48	0
2941.48	0
2942.48	0
2943.48	0
2944.48	0
2945.48	0
2946.48	0
2947.48	0
2948.48	0
2949.48	0
2950.48	0
2951.48	0
2952.48	0
2953.48	0
2954.48	0
2955.48	0
2956.48	0
2957.49	0
2958.49	0
2959.49	0
2960.49	0
2961.49	0
2962.49	0
2963.49	0
2964.49	0
2965.49	0
2966.49	0
2967.49	0
2968.49	0
2969.49	0
2970.49	0
2971.49	0
2972.49	0
2973.49	0
2974.49	0
2975.49	0
2976.49	0
2977.5	0
2978.5	0
2979.5	0
2980.5	0
2981.5	0
2982.5	0
2983.5	0
2984.5	0
2985.5	0
2986.5	0
2987.5	0
2988.5	0
2989.5	0
2990.5	0
2991.5	0
2992.5	0
2993.5	0
2994.5	0
2995.5	0
2996.5	0
2997.51	0
2998.51	0
2999.51	0
3000.51	0
3001.51	0
3002.51	0
3003.51	0
3004.51	0
3005.51	0
3006.51	0
3007.51	0
3008.51	0
3009.51	0
3010.51	0
3011.51	0
3012.51	0
3013.51	0
3014.51	0
3015.51	0
3016.51	0
3017.52	0
3018.52	0
3019.52	0
3020.52	0
3021.52	0
3022.52	0
3023.52	0
3024.52	0
3025.52	0
3026.52	0
3027.52	0
3028.52	0
3029.52	0
3030.52	0
3031.52	0
3032.52	0
3033.52	0
3034.52	0
3035.52	0
3036.52	0
3037.53	0
3038.53	0
3039.53	0
3040.53	0
3041.53	0
3042.53	0
3043.53	0
3044.53	0
3045.53	0
3046.53	0
3047.53	0
3048.53	0
3049.53	0
3050.53	0
3051.53	0
3052.53	0
3053.53	0
3054.53	0
3055.53	0
3056.53	0
3057.54	0
3058.54	0
3059.55	0.142266
3060.54	0.00298614
3061.54	0
3062.54	0
3063.54	0
3064.54	0
3065.54	0
3066.54	0
3067.54	0
3068.54	0
3069.54	0
3070.54	0
3071.54	0
3072.54	0
3073.54	0
3074.54	0
3075.54	0
3076.54	0
3077.55	0
3078.55	0
3079.55	0
3080.55	0
3081.55	0
3082.55	0
3083.55	0
3084.55	0
3085.55	0
3086.55	0
3087.55	0
3088.55	0
3089.55	0
3090.55	0
3091.55	0
3092.55	0
3093.55	0
3094.55	0
3095.55	0
3096.55	0
3097.56	0
3098.56	0
3099.56	0
3100.56	0
3101.56	0
3102.56	0
3103.56	0
3104.56	0
3105.56	0
3106.56	0
3107.56	0
3108.56	0
3109.56	0
3110.56	0
3111.56	0
3112.56	0
3113.56	0
3114.56	0
3115.56	0
3116.56	0
3117.57	0
3118.57	0
3119.57	0
3120.57	0
3121.57	0
3122.57	0
3123.57	0
3124.57	0
3125.57	0
3126.57	0
3127.57	0
3128.57	0
3129.57	0
3130.57	0
3131.57	0
3132.57	0
3133.57	0
3134.57	0
3135.57	0
3136.57	0
3137.58	0
3138.58	0
3139.58	0
3140.58	0
3141.58	0
3142.58	0
3143.58	0
3144.58	0
3145.58	0
3146.58	0
3147.58	0
3148.58	0
3149.58	0
3150.58	0
3151.58	0
3152.58	0
3153.58	0
3154.58	0
3155.58	0
3156.58	0
3157.59	0
3158.59	0
3159.59	0
3160.59	0
3161.59	0
3162.59	0
3163.59	0
3164.59	0
3165.59	0
3166.59	0
3167.59	0
3168.59	0
3169.59	0
3170.59	0
3171.59	0
3172.59	0
3173.59	0
3174.59	0
3175.59	0
3176.59	0
3177.6	0
3178.6	0
3179.6	0
3180.6	0
3181.6	0
3182.6	0
3183.6	0
3184.6	0
3185.6	0
3186.6	0
3187.6	0
3188.6	0
3189.6	0
3190.6	0
3191.6	0
3192.6	0
3193.6	0
3194.6	0
3195.6	0
3196.6	0
3197.61	0
3198.61	0
3199.61	0
3200.61	0
3201.61	0
3202.61	0
3203.61	0
3204.61	0
3205.61	0
3206.61	0
3207.61	0
3208.61	0
3209.61	0
3210.61	0
3211.61	0
3212.61	0
3213.61	0
3214.61	0
3215.61	0
3216.61	0
3217.62	0
3218.62	0
3219.62	0
3220.62	0
3221.62	0
3222.62	0
3223.62	0
3224.62	0
3225.62	0
3226.62	0
3227.62	0
3228.62	0
3229.62	0
3230.62	0
3231.62	0
3232.62	0
3233.62	0
3234.62	0
3235.62	0
3236.62	0
3237.63	0
3238.63	0
3239.63	0
3240.63	0
3241.63	0
3242.63	0
3243.63	0
3244.63	0
3245.63	0
3246.63	0
3247.63	0
3248.63	0
3249.63	0
3250.63	0
3251.63	0
3252.63	0
3253.63	0
3254.63	0
3255.63	0
3256.63	0
3257.64	0
3258.64	0
3259.64	0
3260.64	0
3261.64	0
3262.64	0
3263.64	0
3264.64	0
3265.64	0
3266.64	0
3267.64	0
3268.64	0
3269.64	0
3270.64	0
3271.64	0
3272.64	0
3273.64	0
3274.64	0
3275.64	0
3276.64	0
3277.65	0
3278.65	0
3279.65	0
3280.65	0
3281.65	0
3282.65	0
3283.65	0
3284.65	0
3285.65	0
3286.65	0
3287.65	0
3288.65	0
3289.65	0
3290.65	0
3291.65	0
3292.65	0
3293.65	0
3294.65	0
3295.65	0
3296.65	0
3297.66	0
3298.66	0
3299.66	0
3300.66	0
3301.66	0
3302.66	0
3303.66	0
3304.66	0
3305.66	0
3306.66	0
3307.66	0
3308.66	0
3309.66	0
3310.66	0
3311.66	0
3312.66	0
3313.66	0
3314.66	0
3315.66	0
3316.66	0
3317.67	0
3318.67	0
3319.67	0
3320.67	0
3321.67	0
3322.67	0
3323.67	0
3324.67	0
3325.67	0
3326.67	0
3327.67	0
3328.67	0
3329.67	0
3330.67	0
3331.67	0
3332.67	0
3333.67	0
3334.67	0
3335.67	0
3336.67	0
3337.68	0
3338.68	0
3339.68	0
3340.68	0
3341.68	0
3342.68	0
3343.68	0
3344.68	0
3345.68	0
3346.68	0
3347.68	0
3348.68	0
3349.68	0
3350.68	0
3351.68	0
3352.68	0
3353.68	0
3354.68	0
3355.68	0
3356.68	0
3357.69	0
3358.69	0
3359.69	0
3360.69	0
3361.69	0
3362.69	0
3363.69	0
3364.69	0
3365.69	0
3366.69	0
3367.69	0
3368.69	0
3369.69	0
3370.69	0
3371.69	0
3372.69	0
3373.69	0
3374.69	0
3375.69	0
3376.69	0
3377.7	0
3378.7	0
3379.7	0
3380.7	0
3381.7	0
3382.7	0
3383.7	0
3384.7	0
3385.7	0
3386.7	0
3387.7	0
3388.7	0
3389.7	0
3390.7	0
3391.7	0
3392.7	0
3393.7	0
3394.7	0
3395.7	0
3396.7	0
3397.71	0
3398.71	0
3399.71	0
3400.71	0
3401.71	0
3402.71	0
3403.71	0
3404.71	0
3405.71	0
3406.71	0
3407.71	0
3408.71	0
3409.71	0
3410.71	0
3411.71	0
3412.71	0
3413.71	0
3414.71	0
3415.71	0
3416.71	0
3417.72	0
3418.72	0
3419.72	0
3420.72	0
3421.72	0
3422.72	0
3423.72	0
3424.72	0
3425.72	0
3426.72	0
3427.72	0
3428.72	0
3429.72	0
3430.72	0
3431.72	0
3432.72	0
3433.72	0
3434.72	0
3435.72	0
3436.72	0
3437.73	0
3438.73	0
3439.73	0
3440.73	0
3441.73	0
3442.73	0
3443.73	0
3444.73	0
3445.73	0
3446.73	0
3447.73	0
3448.73	0
3449.73	0
3450.73	0
3451.73	0
3452.73	0
3453.73	0
3454.73	0
3455.73	0
3456.73	0
3457.74	0
3458.74	0
3459.74	0
3460.74	0
3461.74	0
3462.74	0
3463.74	0
3464.74	0
3465.74	0
3466.74	0
3467.74	0
3468.74	0
3469.74	0
3470.74	0
3471.74	0
3472.74	0
3473.74	0
3474.74	0
3475.74	0
3476.74	0
3477.75	0
3478.75	0
3479.75	0
3480.75	0
3481.75	0
3482.75	0
3483.75	0
3484.75	0
3485.75	0
3486.75	0
3487.75	0
3488.75	0
3489.75	0
3490.75	0
3491.75	0
3492.75	0
3493.75	0
3494.75	0
3495.75	0
3496.75	0
3497.76	0
3498.76	0
3499.76	0
3500.76	0
3501.76	0
3502.76	0
3503.76	0
3504.76	0
3505.76	0
3506.76	0
3507.76	0
3508.76	0
3509.76	0
3510.76	0
3511.76	0
3512.76	0
3513.76	0
3514.76	0
3515.76	0
3516.76	0
3517.77	0
3518.77	0
3519.77	0
3520.77	0
3521.77	0
3522.77	0
3523.77	0
3524.77	0
3525.77	0
3526.77	0
3527.77	0
3528.77	0
3529.77	0
3530.77	0
3531.77	0
3532.77	0
3533.77	0
3534.77	0
3535.77	0
3536.77	0
3537.78	0
3538.78	0
3539.78	0
3540.78	0
3541.78	0
3542.78	0
3543.78	0
3544.78	0
3545.78	0
3546.78	0
3547.78	0
3548.78	0
3549.78	0
3550.78	0
3551.78	0
3552.78	0
3553.78	0
3554.78	0
3555.78	0
3556.78	0
3557.79	0
3558.79	0
3559.79	0
3560.79	0
3561.79	0
3562.79	0
3563.79	0
3564.79	0
3565.79	0
3566.79	0
3567.79	0
3568.79	0
3569.79	0
3570.79	0
3571.79	0
3572.79	0
3573.79	0
3574.79	0
3575.79	0
3576.79	0
3577.8	0
3578.8	0
3579.8	0
3580.8	0
3581.8	0
3582.8	0
3583.8	0
3584.8	0
3585.8	0
3586.8	0
3587.8	0
3588.8	0
3589.8	0
3590.8	0
3591.8	0
3592.8	0
3593.8	0
3594.8	0
3595.8	0
3596.8	0
3597.81	0
3598.81	0
3599.81	0
3600.81	0
3601.81	0
3602.81	0
3603.81	0
3604.81	0
3605.81	0
3606.81	0
3607.81	0
3608.81	0
3609.81	0
3610.81	0
3611.81	0
3612.81	0
3613.81	0
3614.81	0
3615.81	0
3616.81	0
3617.82	0
3618.82	0
3619.82	0
3620.82	0
3621.82	0
3622.82	0
3623.82	0
3624.82	0
3625.82	0
3626.82	0
3627.82	0
3628.82	0
3629.82	0
3630.82	0
3631.82	0
3632.82	0
3633.82	0
3634.82	0
3635.82	0
3636.82	0
3637.83	0
3638.83	0
3639.83	0
3640.83	0
3641.83	0
3642.83	0
3643.83	0
3644.83	0
3645.83	0
3646.83	0
3647.83	0
3648.83	0
3649.83	0
3650.83	0
3651.83	0
3652.83	0
3653.83	0
3654.83	0
3655.83	0
3656.83	0
3657.84	0
3658.84	0
3659.84	0
3660.84	0
3661.84	0
3662.84	0
3663.84	0
3664.84	0
3665.84	0
3666.84	0
3667.84	0
3668.84	0
3669.84	0
3670.84	0
3671.84	0
3672.84	0
3673.84	0
3674.84	0
3675.84	0
3676.84	0
3677.85	0
3678.85	0
3679.85	0
3680.85	0
3681.85	0
3682.85	0
3683.85	0
3684.85	0
3685.85	0
3686.85	0
3687.85	0
3688.85	0
3689.85	0
3690.85	0
3691.85	0
3692.85	0
3693.85	0
3694.85	0
3695.85	0
3696.85	0
3697.86	0
3698.86	0
3699.86	0
3700.86	0
3701.86	0
3702.86	0
3703.86	0
3704.86	0
3705.86	0
3706.86	0
3707.86	0
3708.86	0
3709.86	0
3710.86	0
3711.86	0
3712.86	0
3713.86	0
3714.86	0
3715.86	0
3716.86	0
3717.87	0
3718.87	0
3719.87	0
3720.87	0
3721.87	0
3722.87	0
3723.87	0
3724.87	0
3725.87	0
3726.87	0
3727.87	0
3728.87	0
3729.87	0
3730.87	0
3731.87	0
3732.87	0
3733.87	0
3734.87	0
3735.87	0
3736.87	0
3737.88	0
3738.88	0
3739.88	0
3740.88	0
3741.88	0
3742.88	0
3743.88	0
3744.88	0
3745.88	0
3746.88	0
3747.88	0
3748.88	0
3749.88	0
3750.88	0
3751.88	0
3752.88	0
3753.88	0
3754.88	0
3755.88	0
3756.88	0
3757.89	0
3758.89	0
3759.89	0
3760.89	0
3761.89	0
3762.89	0
3763.89	0
3764.89	0
3765.89	0
3766.89	0
3767.89	0
3768.89	0
3769.89	0
3770.89	0
3771.89	0
3772.89	0
3773.89	0
3774.89	0
3775.89	0
3776.89	0
3777.9	0
3778.9	0
3779.9	0
3780.9	0
3781.9	0
3782.9	0
3783.9	0
3784.9	0
3785.9	0
3786.9	0
3787.9	0
3788.9	0
3789.9	0
3790.9	0
3791.9	0
3792.9	0
3793.9	0
3794.9	0
3795.9	0
3796.9	0
3797.91	0
3798.91	0
3799.91	0
3800.91	0
3801.91	0
3802.91	0
3803.91	0
3804.91	0
3805.91	0
3806.91	0
3807.91	0
3808.91	0
3809.91	0
3810.91	0
3811.91	0
3812.91	0
3813.91	0
3814.91	0
3815.91	0
3816.91	0
3817.92	0
3818.92	0
3819.92	0
3820.92	0
3821.92	0
3822.92	0
3823.92	0
3824.92	0
3825.92	0
3826.92	0
3827.92	0
3828.92	0
3829.92	0
3830.92	0
3831.92	0
3832.92	0
3833.92	0
3834.91	0.276906
3835.92	0
3836.92	0
3837.93	0
3838.93	0
3839.93	0
3840.93	0
3841.93	0
3842.93	0
3843.93	0
3844.93	0
3845.93	0
3846.93	0
3847.93	0
3848.93	0
3849.93	0
3850.93	0
3851.93	0
3852.93	0
3853.93	0
3854.93	0
3855.93	0
3856.93	0
3857.94	0
3858.94	0
3859.94	0
3860.94	0
3861.94	0
3862.94	0
3863.94	0
3864.94	0
3865.94	0
3866.94	0
3867.94	0
3868.94	0
3869.94	0
3870.94	0
3871.94	0
3872.94	0
3873.94	0
3874.94	0
3875.94	0
3876.94	0
3877.95	0
3878.95	0
3879.95	0
3880.95	0
3881.95	0
3882.95	0
3883.95	0
3884.95	0
3885.95	0
3886.95	0
3887.95	0
3888.95	0
3889.95	0
3890.95	0
3891.95	0
3892.95	0
3893.95	0
3894.95	0
3895.95	0
3896.95	0
3897.96	0
3898.96	0
3899.96	0
3900.96	0
3901.96	0
3902.96	0
3903.96	0
3904.96	0
3905.96	0
3906.96	0
3907.96	0
3908.96	0
3909.94	0.147428
3910.94	0.0468442
3911.96	0
3912.96	0
3913.96	0
3914.96	0
3915.96	0
3916.96	0
3917.97	0
3918.97	0
3919.97	0
3920.97	0
3921.97	0
3922.97	0
3923.97	0
3924.97	0
3925.97	0
3926.97	0
3927.97	0
3928.96	0.714703
3929.97	0
3930.97	0
3931.97	0
3932.97	0
3933.97	0
3934.97	0
3935.97	0
3936.97	0
3937.98	0
3938.98	0
3939.98	0
3940.98	0
3941.98	0
3942.98	0
3943.98	0
3944.98	0
3945.98	0
3946.98	0
3947.98	0.267238
3948.98	0
3949.98	0
3950.98	0
3951.98	0
3952.98	0
3953.98	0
3954.98	0
3955.98	0
3956.98	0
3957.99	0
3958.99	0
3959.99	0
3960.99	0
3961.99	0
3962.99	0
3963.99	0
3964.99	0
3965.99	0
3966.9	0.263772
3967.99	0
3968.99	0
3969.99	0
3970.99	0
3971.99	0
3972.99	0
3973.99	0
3974.99	0
3975.99	0
3976.99	0
3978	0
3979	0
3980	0
3981	0
3982	0
3983	0
3984	0
3985	0
3986	0
3987	0
3988	0
3989	0
3990	0
3991	0
3992	0
3993	0
3994	0
3995	0
3996	0
3997	0
3998.01	0
3999.01	0
4000	1.08117
[truncated: 4,997 more rows]

## Sheet: Figure 2C
Size (d.nm)	Number density (%) of
	Monomer									Medin incubated for 46 h at 37 ºC								Medin incubated for 61 h at 37 ºC								Medin incubated for 10 d at 37 ºC
0.4	0	0	0	0	0	0	0	0	0	0	0	0	0	0	0	0	0	0	0	0	0	0	0	0	0	0	0	0	0	0	0	0	0	0
0.463	0	0	0	0	0	0	0	0	0	0	0	0	0	0	0	0	0	0	0	0	0	0	0	0	0	0	0	0	0	0	0	0	0	0
0.536	0	0	0	0	0.708	0	0	14.6	19.2	0	0	0	0	0	0	0	0	0	0	0	0	0	0	0	0	0	0	0	0	0	0	0	0	0
0.621	0	0	0	0	8.16	0	0	35.2	43.4	0	0	0	0	0	0	0	0	0	0	0	0	0	0	0	0	0	0	0	0	0	0	0	0	0
0.719	0	0	0	0	21.8	0	0	29.2	30	0	0	0	0	0	0	0	0	0	0	0	0	0	0	0	0	0	0	0	0	0	0	0	0	0
0.833	0	0	0	6.57	27.2	1.24	0	12.1	6.56	0	0	0	0	0	0	0	0	0	0	0	0	0	0	0	0	0	0	0	0	0	0	0	0	0
0.965	0	3.4	0	21.3	21	9.13	0	5.03	0.822	0	0	0	0	0	0	0	0	0	0	0	0	0	0	0	0	0	0	0	0	0	0	0	0	0
1.12	0	13.6	0	28.7	12.1	21.7	0	2.17	0.0199	0	0	0	0	0	0	0	0	0	0	0	0	0	0	0	0	0	0	0	0	0	0	0	0	0
1.29	0	23.3	1.46	22.6	5.72	26	0	0.962	0	0	0	0	0	0	0	0	0	0	0	0	0	0	0	0	0	0	0	0	0	0	0	0	0	0
1.5	0	23.8	9.48	12.7	2.26	20	0	0.43	0	0	0	0	0	0	0	0	0	0	0	0	0	0	0	0	0	0	0	0	0	0	0	0	0	0
1.74	3.22	17.3	21.7	5.53	0.75	11.8	2.55	0.189	0	0	0	0	0	0	0	0	0	0	0	0	0	0	0	0	0	0	0	0	0	0	0	0	0	0
2.01	13.2	10.1	25.9	1.87	0.202	5.89	12.3	0.0807	7.13e-05	0	0	0	0	0	0	0	0	0	0	0	0	0	0	0	0	0	0	0	0	0	0	0	0	0
2.33	23.3	5.06	20.1	0.474	0.0405	2.6	24.1	0.0331	0.000609	0	0	0	0	0	0	0	0	0	0	0	0	0	0	0	0	0	0	0	0	0	0	0	0	0
2.7	24.3	2.23	12	0.0781	0.00455	1.04	26	0.013	0.00151	0	0	0	0	0	0	0	0	0	0	0	0	0	0	0	0	0	0	0	0	0	0	0	0	0
3.12	17.8	0.877	5.9	0.00581	0.000265	0.388	18.6	0.00489	0.00181	0	0	0	0	0	0	0	0	0	0	0	0	0	0	0	0	0	0	0	0	0	0	0	0	0
3.62	10.3	0.309	2.41	0	0.000825	0.138	10.1	0.00176	0.00135	0	0	0	0	0	0	0	0	0	0	0	0	0	0	0	0	0	0	0	0	0	0	0	0	0
4.19	4.95	0.0962	0.809	0	0.00106	0.0478	4.38	0.000601	0.000748	0	0	0	0	0	0	0	0	0	0	0	0	0	0	0	0	0	0	0	0	0	0	0	0	0
4.85	2	0.0258	0.21	0	0.000824	0.0165	1.53	0.000195	0.00033	0	0	0	0	0	0	0	0	0	0	0	0	0	0	0	0	0	0	0	0	0	0	0	0	0
5.61	0.672	0.00566	0.0369	0	0.000485	0.00573	0.418	5.96e-05	0.000118	0	0	0	0	0	0	0	0	0	0	0	0	0	0	0	0	0	0	0	0	0	0	0	0	0
6.5	0.18	0.000899	0.00313	0	0.000237	0.00199	0.0802	1.68e-05	3.31e-05	0	0	0	0	0	0	0	0	0	0	0	0	0	0	0	0	0	0	0	0	0	0	0	0	0
7.53	0.0342	7.66e-05	0	0	9.92e-05	0.000671	0.00809	4.22e-06	6.64e-06	0	0	0	0	0	0	0	0	0	0	0	0	0	0	0	0	0	0	0	0	0	0	0	0	0
8.72	0.00346	0	0	0	3.59e-05	0.000208	0	9.01e-07	7.21e-07	0	0	0	0	0	0	0	0	0	0	0	0	0	0	0	0	0	0	0	0	0	0	0	0	0
10.1	0	0	0	0	1.11e-05	5.5e-05	0	1.45e-07	0	0	0	0	0	0	0	0	0	0	0	0	0	0	0	0	0	0	0	0	0	0	0	0	0	0
11.7	0	0	0	0	2.83e-06	1.1e-05	0	1.32e-08	0	0	0	0	0	0	0	0	0	0	0	0	0	0	0	0	0	0	0	0	0	0	0	0	0	0
13.5	0	0	0	0	5.39e-07	1.22e-06	0	0	0	0	0	0	0	0	0	0	0	0	0	0	0	0	0	0	0	0	0	0	0	0	0	0	0	0
15.7	0	0	0	0	5.93e-08	0	0	4.08e-10	0	0	0	0	0	0	0	0	0	0	0	0	0	0	0	0	0	0	0	0	0	0	0	0	0	0
18.2	0	0	0	0	5.33e-10	0	0	1.42e-09	0	0	0	0	0	0	0	0	0	0	0	0	0	0	0	0	0	0	0	0	0	0	0	0	0	0
21	0	0	0	0	0	0	0	2.16e-09	0	0	0	0	0	0	0	0	0	0	0	0	0	0	0	0	0	0	0	0	0	0	0	0	0	0
24.4	0	0	0	0	0	0	0	2.06e-09	0	0	0	0	0	0	0	0	0	0	0	0	0	0	0	0	0	0	0	0	0	0	0	0	0	0
28.2	0	0	0	0	0	0	0	1.52e-09	0	0	0	0	0	0	0	0	0	0	0	0	0	0	0	0	0	0	0	0	0	0	0	0	0	0
32.7	0	0	0	0	0	0	0	9.47e-10	0	0	0	0	0	0	0	0	0	0	0	0	0	0	0	0	0	0	0	0	0	0	0	0	0	0
37.8	0	0	0	0	0	0	0	5.23e-10	0	0	0	0	0	0	0	0	0	0	0	0	0	0	0	0	0	0	0	0	0	0	0	0	0	0
43.8	0	0	0	0	0	0	0	2.64e-10	0	0	0	0	0	0	0	0	0	0	0	0	0	0	0	0	0	0	0	0	0	0	0	0	0	0
50.7	0	0	0	0	0	0	0	1.23e-10	0	0	0	0	0	0	0	0	0	0	0	0	0	0	0	0	0	0	0	0	0	0	0	0	0	0
58.8	0	0	0	0	0	0	0	5.37e-11	0	0	0	0	0	0	0	0	0	0	0	0	0	0	0	0	0	0	0	0	0	0	0	0	0	0
68.1	0	0	0	0	0	0	0	2.22e-11	0	0	0	0	0	0	0	0	0	0	0	0	0	0	0	0	0	0	0	0	0	0	0	0	0	0
78.8	0	0	0	0	0	0	0	8.74e-12	0	0	0	0	0	0	0	0	0	0	0	0	0	0	0	0	0	0	0	0	0	0	0	0	0	0
91.3	0	0	0	0	0	0	0	3.32e-12	0	0	0	0	0	0	0	0	0	0	0	0	0	0	0	0	0	0	0	0	0	0	0	0	0	0
106	0	0	0	0	0	0	0	1.25e-12	0	0	0	0	0	0	0	0	0	0	0	0	0	0	0	0	0	0	0	0	0	0	0	0	0	0
122	0	0	0	0	0	0	0	4.97e-13	2.14e-14	0	0	0	0	0	0	0	0	0	0	0	0	0	0	0	0	0	0	0	0	0	0	0	0	0
142	0	3.74e-12	0	0	0	0	0	2.33e-13	8.54e-14	0	0	0	0	0	0	0	0	0	0	0	0	0	0	0	0	0	0	0	0	0	0	0	0	0
164	1.29e-10	1.72e-11	0	0	0	0	0	1.45e-13	1.66e-13	0	0	0	0	0	0	0	0	0	0	0	0	0	0	0	0	0	0	0	0	0	0	0	0	0
190	5.89e-10	3.74e-11	0	0	0	0	1.87e-11	1.2e-13	2.26e-13	0	0	0	0	0	0	0	0	0	0	0	0	0	0	0	0	0	0	0	0	0	0	0	0	0
220	1.27e-09	5.44e-11	2.15e-11	0	0	0	3.27e-10	1.13e-13	2.52e-13	0	0	0	0	0	0	0	0	0	0	0	0	0	0	0	0	0	0	0	0	0	0	0	0	0
255	1.81e-09	6.21e-11	1.19e-10	0	0	1.87e-13	1.13e-09	1.09e-13	2.44e-13	0	0	0	0	0	0	0	0	0	0	0	0	0	0	0	0	0	0	0	0	0	0	0	0	0
295	1.99e-09	6.08e-11	3.01e-10	1.15e-12	6.25e-15	1.06e-12	1.96e-09	1.05e-13	2.15e-13	0	0	0	0	0	0	0	0	0	0	0	0	0	0	0	0	0	0	0	0	0	0	0	0	0
342	1.87e-09	5.37e-11	4.87e-10	4.81e-12	5.5e-14	2.87e-12	2.29e-09	1.01e-13	1.75e-13	0	0	0	0	0	0	0	0	0	0	0	0	0	0	0	0	0	0	0	0	0	0	0	0	3.26
396	1.53e-09	4.32e-11	5.87e-10	9.09e-12	1.8e-13	5.07e-12	2.04e-09	9.52e-14	1.33e-13	0	0	0	0	0	0	0	0	0	0	0	0	0	0	0	0	0	0	0	0	0	0	0	0	15.3
459	1.08e-09	3.11e-11	5.7e-10	1.06e-11	3.42e-13	6.85e-12	1.4e-09	8.64e-14	9.19e-14	0	0	0	0.697	0	0	0	0	0	0	0	0	0	0	0	0	0	0	0	0	0	0	0	0	29.2
531	6.44e-10	1.99e-11	4.71e-10	8.76e-12	4.81e-13	7.88e-12	7.27e-10	7.61e-14	5.65e-14	0	0.465	0	5.89	1.49	0	0	0	0	0	0	0	0	0	0	0	0	0	0	4.6	0	0	0	0	29.6
615	3.24e-10	1.14e-11	3.46e-10	5.3e-12	5.76e-13	8.36e-12	2.58e-10	6.76e-14	3.12e-14	5.42	6.79	1.27	17.2	7.15	2.81	3.49	5.37	1.55	5.16	0	5.7	0	0	0	0	5.31	0	0	22.2	0	0	0	1.29	17
712	1.28e-10	5.71e-12	2.24e-10	2.17e-12	6.11e-13	8.3e-12	4.67e-11	6.03e-14	1.48e-14	23.1	21	7.9	26.3	15.7	15.2	14.9	20.6	17.5	19.2	0	25	0	10.5	0	0	19.6	0	3.17	38	0	0	13.5	15.6	5.1
825	3.22e-11	2.19e-12	1.18e-10	4.38e-13	5.63e-13	7.43e-12	0	5.09e-14	5.32e-15	37	30.2	19.3	25.3	21.4	31	27.1	32.4	39.4	30.2	0	38.6	0	32.2	0	0	30.3	0	16.6	27.8	3.92	0	38.5	37.1	0.513
955	3.3e-12	5.23e-13	4.59e-11	0	4.51e-13	5.91e-12	0	3.97e-14	1.11e-15	26.8	25	26.1	16.2	21	31.2	28	27	32.5	26.5	0	25	0	36.1	0.345	0	26.4	1.29	32.4	7.38	15.6	0	36.5	33.5	0
1110	0	5.33e-14	1.14e-11	0	3.23e-13	4.32e-12	0	2.95e-14	7.67e-17	7.56	12.6	23	6.78	16.1	16.2	18.1	12.2	9.08	14.1	0.659	5.67	7.42	17.8	10.1	0	13.9	7.24	30.5	0	27	3.05	11.5	11.6	0
1280	0	0	1.3e-12	0	2.16e-13	3.01e-12	0	2.17e-14	0	0.192	3.54	14.4	1.55	9.99	3.56	7.15	2.42	0	4.25	8.38	0	24.9	3.36	29.6	3.01	4.09	17.2	14.5	0	27.2	12.7	0	0.908	0
1480	0	0	0	0	1.37e-13	2.03e-12	0	1.62e-14	0	0	0.383	6.28	0.109	4.99	0	1.35	0	0	0.532	24.3	0	33.7	0	35.1	15.5	0.486	24.2	2.91	0	17.7	23.7	0	0	0
1720	0	0	0	0	8.24e-14	1.34e-12	0	1.23e-14	0	0	0	1.6	0	1.81	0	0	0	0	0	32.7	0	23.8	0	20	31.8	0	23.9	0	0	7.15	27.5	0	0	0
1990	0	0	0	0	4.49e-14	8e-13	0	8.83e-15	0	0	0	0.15	0	0.368	0	0	0	0	0	23.8	0	8.87	0	4.76	31.8	0	16.8	0	0	1.37	21	0	0	0
2300	0	0	0	0	1.92e-14	3.61e-13	0	5e-15	0	0	0	0	0	0.015	0	0	0	0	0	8.94	0	1.31	0	0	15.2	0	7.39	0	0	0	9.6	0	0	0
2670	0	2.63e-15	0	0	6.64e-15	1.1e-13	0	2.18e-15	1.15e-17	0	0	0	0	0	0	0	0	0	0	1.19	0	0	0	0	2.67	0	1.69	0	0	0	2.2	0	0	0
3090	0	1.49e-14	0	0	2.96e-15	2.57e-14	0	8.53e-16	5.44e-17	0	0	0	0	0	0	0	0	0	0	0	0	0	0	0	0	0	0.182	0	0	0	0.224	0	0	0
3580	1.47e-13	3.3e-14	4.59e-14	0	1.91e-15	3.95e-15	0	3.13e-16	1.08e-16	0	0	0	0	0	0	0	0	0	0	0	0	0	0	0	0	0	0	0	0	0	0	0	0	0
4150	5.47e-13	4.2e-14	1.7e-13	0	1.37e-15	3.61e-16	0	1.15e-16	1.28e-16	0	0	0	0	0	0	0	0	0	0	0	0	0	0	0	0	0	0	0	0	0	0	0	0	0
4800	9.41e-13	4e-14	2.88e-13	0	9.46e-16	0	1.06e-13	3.91e-17	1.18e-16	0	0	0	0	0	0	0	0	0	0	0	0	0	0	0	0	0	0	0	0	0	0	0	0	0
5560	8.26e-13	2.71e-14	2.5e-13	0	5.54e-16	0	2.13e-13	1.34e-17	7.86e-17	0	0	0	0	0	0	0	0	0	0	0	0	0	0	0	0	0	0	0	0	0	0	0	0	0
6440	2.86e-13	8.45e-15	8.63e-14	0	1.62e-16	0	1.06e-13	2.89e-18	2.43e-17	0	0	0	0	0	0	0	0	0	0	0	0	0	0	0	0	0	0	0	0	0	0	0	0	0
7460	0	0	0	0	0	0	0	0	0	0	0	0	0	0	0	0	0	0	0	0	0	0	0	0	0	0	0	0	0	0	0	0	0	0
8630	0	0	0	0	0	0	0	0	0	0	0	0	0	0	0	0	0	0	0	0	0	0	0	0	0	0	0	0	0	0	0	0	0	0

## Sheet: Figure 2D
Wavelength (nm)	MRE of 10 µM monomer (blank-subtracted; m deg M^-1 cm^-1)
250	258.37	-429.517	236.442	385.479	-888.651	-148.871	-668.739
249	78.2195	121.154	-487.344	1172.63	55.0415	291.186	369.942
248	360.702	-32.206	218.425	-163.59	-242.348	141.663	173.635
247	-336.033	-91.8485	-74.2365	72.5775	-65.4905	-173.307	-708.523
246	18.3465	81.775	252.575	294.959	-440.303	-1342.63	-247.521
245	-544.865	-482.485	-711.441	295.426	325.909	-449.769	1014.21
244	-919.665	-225.321	-336.403	-745.263	-339.875	-497.793	-834.657
243	-128.317	-1103.59	-642.031	-756.649	-714.251	-762.405	-1066.38
242	-1166.17	102.794	-1205.51	5.324	-906.044	-724.086	-273.32
241	-959.545	-1357.24	-1865.97	-1440.72	-259.414	-1625.41	-793.561
240	-177.717	-249.411	-682.847	-762.319	-429.803	-1133.53	-1247.49
239	-1126.14	-1476.57	-928.42	-1851.53	-1638.87	-2113.85	-1797.17
238	-1769.47	-1070.22	-2138.76	-894.334	-2113.58	-1334.52	-2133.58
237	-1641.12	-2615.71	-1213.84	-1654.99	-1429.46	-1043.26	-1847.62
236	-1234.23	-2863.94	-2359.54	-2325.66	-2563	-2156.14	-2205.7
235	-1500.43	-2141.91	-2279.79	-1976.79	-2181.79	-2019.65	-1630.72
234	-2509.01	-3061.27	-2467.11	-2304.39	-2662.25	-2169.68	-2631.71
233	-2362.31	-2482.95	-1648.38	-3023.97	-3708.69	-3286.45	-2769.69
232	-2455.52	-2129.76	-2732.5	-3447.28	-2563.72	-2820.54	-2018.92
231	-3019.54	-2240.02	-2632.3	-1566.04	-2641.14	-2914.68	-2011.84
230	-3295.16	-3072.84	-2716.86	-2681.7	-2790.12	-2458.2	-3867.78
229	-4651.5	-2831.02	-3603.42	-3466.1	-2729.74	-3696.82	-3731.1
228	-3425.66	-3836.8	-3964	-3603.7	-3304.48	-3532.28	-4333.12
227	-3795.35	-3891.11	-2552.25	-3640.47	-4798.37	-3790.39	-4214.15
226	-4985.04	-5247.56	-4990.92	-5150.06	-4115.32	-5430.6	-4777.12
225	-4049.73	-4612.17	-3518.65	-2260.53	-5007.29	-5021.47	-3936.21
224	-3827.39	-3979.37	-4193.47	-4571.29	-4436.75	-3400.63	-5193.95
223	-6388.22	-3797.22	-4397.52	-4670.46	-5495.9	-4922.04	-4415.02
222	-3839.55	-4098.49	-4267.93	-5074.97	-4360.85	-4010.61	-4717.63
221	-5105.52	-5607.06	-5476.7	-5295.72	-4491.22	-6190.42	-6073.06
220	-4351.41	-4019.67	-3711.43	-5309.97	-6332.67	-5260.61	-4343.01
219	-6130.55	-7264.79	-5776.27	-4935.85	-6707.11	-6667.35	-5356.07
218	-5556.14	-5632.74	-5740.96	-6890.34	-5407.7	-6984.96	-5642.2
217	-7019.18	-6594.04	-6513.3	-6754.1	-5230.86	-6879.94	-5779.92
216	-5871.04	-5180.26	-5423.94	-5368.94	-4829.08	-7004.86	-6217.76
215	-5672.24	-6708.78	-5907.96	-7216.48	-6393.44	-6484.24	-5631.02
214	-6184.85	-6849.61	-7256.89	-7838.57	-7389.07	-6605.75	-8657.79
213	-7379.75	-7187.31	-7941.99	-6486.61	-5984.25	-8456.45	-6907.59
212	-7567.79	-9133.45	-8479.51	-9101.15	-7115.85	-8416.85	-7299.55
211	-9401.06	-10148.2	-7447.66	-9957.78	-8624.46	-8876.94	-9571.92
210	-10066.1	-9242.7	-10392.1	-9569.8	-10521	-9589.64	-11034.6
209	-12484.5	-10850.8	-12125.6	-11955.3	-12371.9	-12260	-12027.4
208	-13185.2	-14743.8	-14781.1	-12608.6	-15657.6	-13197.7	-13669.9
207	-16350	-17702.5	-15529.3	-16599.9	-15221.8	-14836.5	-15958.8
206	-17375.7	-16421.8	-15605.6	-18213.8	-15769.8	-17344.7	-15774.5
205	-18059.8	-19363.1	-19745.5	-18058.5	-18464.8	-18827.5	-17516
204	-21942.9	-21791.5	-22750.5	-24154.7	-21177.3	-21829.5	-22628.1
203	-23105.1	-22045.7	-23284.7	-23537.5	-22958.7	-21652.1	-23257.7
202	-25301.2	-23617.2	-24746.6	-25859.2	-26166.6	-25140.4	-24560.2
201	-26076.4	-28147	-26424.2	-28621.6	-27294.6	-25971.2	-28577.4
200	-28286.3	-26039.1	-27933.7	-26745.3	-30072.1	-27070.3	-24314.3
199	-28025.2	-29068	-27143.8	-26646.8	-27233.2	-27113.4	-26165.6
198	-26406	-26721.2	-28760	-27392	-28427.8	-27695	-28907.8
197	-28258.4	-27447.8	-26543.6	-26505.4	-24740.2	-28763.2	-28309.6
196	-24872.5	-24093.7	-25874.9	-21530.9	-23514.3	-24544.1	-23850.1
195	-25052.2	-19532.8	-20698.4	-26911.4	-22331.6	-22929	-23315
194	-22186.8	-18773.4	-22867.4	-24987	-23592.2	-20988	-19497.8
193	-22689	-22617.8	-18952.8	-22101.4	-19137.4	-16656.5	-17640.2
192	-12304.8	-16189.5	-12117.1	-11616.1	-12388.7	-13880.8	-17386.3
191	-9429.95	-12721.3	-14340.6	-9408.05	-9061.07	-11206.2	-13821.7
190	-13525.4	-12414.3	-14867.6	-8730.55	-10905.1	-12418.8	-2644.57
Wavelength (nm)	MRE of 10 µM fibrils sonicated (blank-subtracted; m deg M^-1 cm^-1)
250	-319.485	-155.631	-683.779	-127.711	-527.683	-676.401	-909.841
249	-502.268	-451.514	133.776	-30.0545	-3.66447	217.118	323.784
248	-1134.5	991.45	325.218	-174.662	-567.238	325.681	261.914
247	-513.155	110.141	-473.257	246.177	134.011	-92.8765	-761.623
246	-147.765	-535.295	-1071.42	-981.869	-473.043	-763.393	-725.955
245	-268.529	341.065	-697.667	335.346	-337.583	-123.009	-21.7808
244	-388.579	-331.357	132.033	-158.531	-546.141	-504.547	-665.069
243	-1605.13	-568.429	-1017.1	-930.225	-807.297	-736.713	-959.671
242	-693.51	26.796	472.504	317.529	-795.556	-81.424	-876.298
241	-1279.48	-749.471	-400.197	425.351	175.971	-532.469	-797.031
240	-259.773	130.949	476.515	547.433	-31.0053	558.824	-431.099
239	-966.622	-1085.39	-1401.07	-384.721	-987.596	-808.92	-1161.24
238	-1106.62	-687.358	-1319.86	-1483.88	-1718.53	-591.334	-1175.16
237	-1023.96	-1291.04	-1655.08	-813.927	-272.477	-827.541	-1563.48
236	-757.916	42.716	-1556.36	159.762	-440.794	-602.936	-854.644
235	-1867.53	-144.119	-521.361	-1653.41	-569.145	-1268.68	-693.935
234	-1240.93	-1003.6	-1328.4	-1528.7	-1115.07	-1486.88	-936.349
233	-1311.68	-277.348	-1137.31	-1303.06	-1102.42	-735.976	-986.022
232	-1631.55	-1343.47	-2442.64	-642.369	-1518.47	-1082.17	-1324.95
231	-1402.39	-1413.16	-1365.83	-1340.41	-1481.61	-1746.62	-1167.49
230	-688.09	-1147.32	-1050.91	-1724.5	-1307.94	-1353.86	-1772.44
229	-1964.48	-2192.8	-1758.58	-81.8113	-2893.14	-1945.49	-1464.08
228	-2662.52	-2028.09	-2551.56	-1966.03	-2256.2	-2290.8	-2469.84
227	-1932.97	-2160.83	-1425.46	-2652.45	-1975.85	-1451.17	-1971.37
226	-2971.92	-2422.94	-2489.96	-2525.88	-2820.42	-1190.53	-2262.24
225	-3375.59	-1494.99	-2926.33	-1173.22	-1114.19	-1409.66	-2060.95
224	-1536.73	-2339.95	-3096.77	-1925.01	-3270.47	-3129.79	-3012.13
223	-3363.48	-4053.64	-3115.06	-2358.16	-2326.36	-2734.72	-1932.5
222	-3140.85	-2584.91	-2428.85	-1115.83	-2271.63	-2940.11	-1566.15
221	-3848.14	-3434.78	-3506.7	-2253.9	-3058.92	-2469.08	-3818.84
220	-2653.85	-2655.23	-2966.09	-2890.59	-2529.29	-3060.61	-2633.73
219	-3801.85	-4361.37	-4823.05	-3613.47	-3469.35	-3444.47	-3488.63
218	-4260.82	-3657.62	-3555.48	-4048.98	-3705	-4293.14	-3165.8
217	-3183.64	-2832.16	-4149.28	-3549.74	-4657.92	-3019.42	-4470.66
216	-2710.42	-3003.38	-2777.9	-2179.5	-2639.88	-3183.12	-3027.96
215	-2532.58	89.3287	-2292.18	-2088.78	-3628.58	-2587.32	-2300.22
214	-2751.77	-2990.67	-3881.69	-3401.77	-4332.83	-3555.45	-2030.57
213	-2540.33	-2232.09	-2865.31	-2471.33	-3278.19	-3086.49	-2748.57
212	-2115.85	-2299.99	-3693.57	-2902.45	-2810.35	-1973.85	-2586.29
211	-3010.16	-3226.52	-2670.06	-2545.68	-1923.78	-1298.39	-1917.38
210	-1161.36	-2515.68	-597.396	-1832.32	-501.526	-1651.92	-1621.96
209	-990.375	-2140.69	-955.071	-2239.13	-595.209	-1284.08	-2094.25
208	-1788.05	-1467.23	-312.872	-1941.51	-2027.94	-1467.88	-1493.98
207	-2229.28	-1671.95	-2000.34	-2540.87	-2190.3	-1813.64	-3138.37
206	-916.889	382.583	-1032.59	155.831	-746.035	-39.5393	-507.679
205	-95.3027	469.626	229.801	1083.4	1219.58	1297.24	408.491
204	-333.045	1013.37	1000.99	-175.709	-400.267	809.373	137.483
203	1112.14	868.127	1228.1	2253.82	2250.04	2223.37	1467.2
202	2039.73	1062.28	919.357	772.081	1053.57	2954.7	1537.76
201	1279.46	1595.04	1690	1076.84	2769.02	2795.5	2280.74
200	2039.67	3323.92	2116.74	3662.26	3220.92	3312.78	2942.6
199	3841.7	3851.32	3667.52	4376.86	3547.9	4504.12	3740.06
198	5280.09	5188.75	4834.21	4336.05	3510.61	4513.87	3989.75
197	2799.02	3707.18	3748.62	3389.52	2657.52	3276.12	4586.62
196	6186.69	4590.09	6299.35	5485.35	5743.89	6368.65	6586.17
195	5842.85	5457.35	4768.35	5463.77	6362.89	5432.75	6330.63
194	5225.83	5400.43	4114.33	5271.07	4952.35	6317.41	5913.75
193	5174.47	6206.87	3702.63	5374.35	5052.33	3884.53	4872.53
192	4241.82	5579.74	5912.34	4035.66	4911.66	4648.68	3541.34
191	4808.47	3473.01	3854.11	4591.19	4981.79	2557.31	4118.17
190	5022.29	4607.27	3809.81	3942.87	4425.97	3235.43	4367.45

## Sheet: Figure 2E
Fibril diameter calculation
Angle	Length
-81.87	0.018
35.538	0.011
-85.914	0.018
-85.236	0.016
24.775	0.019
-6.34	0.012
-118.301	0.019
-135	0.011
9.462	0.008
-114.444	0.016
-48.013	0.017
-85.601	0.017
20.225	0.026
-35.538	0.011
-78.69	0.013
-81.254	0.017
-98.13	0.018
35.538	0.011
14.036	0.016
-12.529	0.012
45	0.007
-71.565	0.025
-90	0.01
-51.34	0.017
-81.254	0.017
141.34	0.008
57.529	0.017
-122.905	0.026
-26.565	0.023
-21.801	0.014
26.565	0.017
0	0.013
-60.255	0.01
-111.038	0.018
16.699	0.014
-90	0.022
-42.51	0.021
36.87	0.026
-142.125	0.03
-100.305	0.014
15.945	0.009
-142.431	0.021
47.726	0.019
15.255	0.015
-43.025	0.027
21.038	0.018
-135	0.022
-31.608	0.02
171.87	0.018
-81.87	0.009
24.444	0.016
-98.13	0.009
-104.036	0.011
26.565	0.014
-150.255	0.01
-12.529	0.012
-120.964	0.008
54.462	0.011
-107.103	0.018
33.69	0.019
-21.801	0.014
20.556	0.011
-34.992	0.016
-37.875	0.015
45	0.015
-32.005	0.012
36.87	0.013
20.556	0.011
-130.601	0.012
-124.992	0.016
-34.992	0.016
-77.471	0.012
-111.801	0.007
0	0.017
-12.529	0.012
-98.13	0.009
-6.71	0.022
66.038	0.013
-75.964	0.016
-116.565	0.014
53.13	0.013
-61.39	0.016
-5.194	0.014
-23.962	0.013
-84.806	0.014
-92.603	0.029
-24.228	0.028
-98.973	0.025
-28.61	0.016
-119.745	0.021
32.905	0.026
-11.31	0.013
59.036	0.015
-39.806	0.01
-45	0.011
49.399	0.012
15.255	0.015
36.87	0.013
-21.801	0.014
35.538	0.011
Mean	0.01563
SD	0.00520616
SEM	0.000520616

## Sheet: Figure 3A
Time (h)	ThT fluorescence intensity (AU) for medin at
	25 nM			50 nM			75 nM					125 nM					187.5 nM					250 nM		375 nM				500 nM				625 nM
0	54	53	54	52	54	53	52	55	57	53	52	53	52	52	53	55	53	51	52	52	54	51	52	53	50	51	53	53	55	53	53	49	51	52	50
0.05	52	53	52	55	55	53	54	55	55	51	48	55	52	52	54	54	53	50	51	52	49	53	51	52	52	51	52	53	51	51	51	51	49	51	52
0.1	52	51	51	50	54	53	53	51	52	50	52	53	51	53	53	51	53	51	49	51	55	52	51	53	53	53	53	52	54	51	53	52	51	49	48
0.15	52	52	53	51	53	53	53	52	53	53	49	52	53	53	51	54	52	51	51	51	49	54	50	51	53	52	51	53	51	51	51	51	51	51	48
0.2	53	52	54	52	55	54	50	49	50	53	50	52	51	51	54	52	51	51	50	52	53	54	50	50	52	52	51	48	56	51	48	49	52	50	49
0.25	52	52	53	51	53	56	52	51	53	52	48	52	50	53	53	52	50	50	50	52	50	51	55	51	51	49	49	50	54	51	52	49	50	52	48
0.3	51	51	54	51	52	51	54	53	52	53	49	52	54	52	51	54	50	50	50	51	49	51	51	53	51	51	53	53	52	51	51	50	52	48	52
0.35	51	52	51	51	52	51	53	50	52	53	49	52	50	50	51	52	50	50	51	51	52	53	52	53	50	54	49	51	53	52	50	48	53	53	51
0.4	50	51	50	49	54	50	52	51	53	53	48	53	52	50	53	52	47	52	50	52	49	51	52	50	50	51	51	53	53	50	53	48	51	53	48
0.45	51	49	51	51	52	52	53	52	49	52	50	51	51	52	54	51	52	51	49	50	51	52	52	51	50	50	53	51	54	50	50	48	50	51	51
0.5	51	49	50	50	53	52	51	53	51	51	52	50	52	51	52	51	51	48	49	50	49	51	51	51	52	51	52	50	55	50	51	50	50	51	49
0.55	52	54	51	50	51	51	50	53	53	50	49	54	50	51	51	53	51	49	50	51	52	52	52	51	50	52	51	51	53	51	50	51	50	50	49
0.6	52	52	52	51	53	53	53	52	51	52	49	54	51	49	50	51	50	51	47	52	50	52	51	52	49	53	50	51	53	51	51	52	49	49	50
0.65	51	52	53	54	54	52	53	52	53	51	50	52	53	50	52	52	49	51	49	50	51	50	49	52	50	50	51	51	55	51	53	57	52	52	50
0.7	50	50	52	50	52	49	53	52	53	51	50	52	51	51	54	53	50	52	50	50	51	50	50	53	51	52	52	54	58	56	52	75	57	64	55
0.75	52	49	51	50	51	54	53	55	51	51	51	54	50	50	54	54	52	48	51	51	51	51	55	51	58	57	51	56	64	67	57	95	66	75	68
0.8	51	47	51	48	53	52	57	50	56	53	57	52	53	54	57	49	51	49	51	50	50	52	48	61	63	69	50	62	81	88	59	129	92	100	85
0.85	51	51	50	49	53	51	51	50	52	49	51	48	52	51	53	52	48	52	49	50	48	54	51	77	73	88	54	78	105	113	67	171	122	132	109
0.9	53	51	52	50	54	53	51	53	52	53	45	51	50	51	50	52	48	49	51	50	52	52	51	95	93	109	55	103	136	142	80	208	156	171	137
0.95	50	52	55	50	52	53	52	51	49	51	49	52	51	52	52	52	49	51	54	51	51	52	58	114	114	133	59	133	162	172	100	243	198	205	169
1	50	49	50	48	53	51	53	52	51	51	47	51	50	51	54	51	47	55	57	48	56	54	65	137	137	153	70	159	187	199	121	273	229	233	197
1.05	51	51	51	50	52	52	55	53	51	51	48	50	51	50	51	52	49	59	61	51	61	55	74	156	161	175	91	184	212	224	148	297	264	260	221
1.1	52	52	53	50	53	50	52	50	51	52	50	52	52	52	51	52	50	66	70	50	67	61	93	174	179	187	112	208	229	243	181	323	289	278	246
1.15	51	49	51	50	53	52	51	51	53	51	50	52	51	53	52	51	52	77	81	53	73	65	105	186	191	199	138	226	253	256	198	341	309	295	268
1.2	50	53	51	52	54	53	53	49	51	49	51	51	53	52	53	49	57	86	90	55	79	74	119	198	202	213	156	243	268	274	219	357	327	305	278
1.25	51	53	50	51	53	52	52	51	51	50	50	52	52	49	52	51	65	95	97	61	86	86	130	209	213	221	176	258	280	285	232	367	350	319	293
1.3	53	52	52	52	52	53	53	55	52	51	50	55	51	51	50	55	73	103	105	68	94	100	141	221	220	230	191	267	292	295	247	383	362	327	298
1.35	52	51	51	52	53	54	54	54	54	50	49	53	53	53	54	53	84	109	111	76	97	112	153	226	229	239	204	275	294	297	255	394	373	336	305
1.4	51	51	53	53	52	55	52	50	51	52	50	54	51	51	52	52	89	117	119	82	104	126	156	229	241	243	214	277	296	304	265	402	385	349	314
1.45	51	53	50	52	55	54	54	51	54	52	52	53	52	53	53	54	94	122	124	90	105	133	163	237	246	253	228	282	298	302	273	412	395	349	319
1.5	52	50	55	52	54	55	55	54	53	53	49	52	51	54	53	52	103	130	125	97	111	142	174	243	253	261	237	289	303	305	282	422	401	360	329
1.55	51	51	51	50	53	53	54	53	52	51	49	53	52	52	55	53	109	128	127	105	112	149	174	245	257	264	245	294	311	308	283	422	406	361	336
1.6	51	52	52	51	53	53	60	58	53	51	49	56	56	56	56	51	114	134	133	110	116	154	181	251	261	265	257	305	313	318	290	428	413	365	344
1.65	53	51	52	51	54	51	56	56	51	52	51	58	55	57	57	52	118	137	135	114	118	164	186	253	264	265	257	308	319	323	295	430	416	367	343
1.7	53	52	53	51	52	53	61	56	55	56	53	61	64	60	61	56	122	139	138	122	120	167	188	255	264	272	259	310	326	327	300	426	417	368	353
1.75	54	51	52	48	52	55	62	59	55	52	50	65	67	63	66	56	129	145	142	123	127	173	196	256	270	279	264	317	321	325	303	434	421	380	356
1.8	52	54	53	50	52	53	64	58	56	55	51	67	69	66	69	59	134	143	142	124	125	177	195	255	269	281	269	315	325	332	304	439	424	376	357
1.85	54	53	51	52	55	55	66	60	57	57	52	73	75	70	78	64	135	144	145	125	127	176	199	259	275	282	270	315	329	330	311	432	428	381	363
1.9	52	54	50	49	53	52	64	60	56	55	51	73	77	75	81	68	132	149	144	128	131	183	198	260	268	277	270	318	331	335	316	434	427	388	366
1.95	53	50	52	52	53	54	67	64	58	58	51	78	86	85	82	73	136	149	153	129	136	188	197	261	275	279	271	315	332	330	319	440	428	386	369
2	52	52	54	53	52	54	70	64	63	57	53	81	87	87	91	75	139	153	155	134	132	190	203	261	271	279	275	314	331	337	321	433	436	385	369
2.05	53	49	51	55	52	53	70	67	59	59	50	86	89	92	90	79	142	152	160	136	135	190	200	264	278	281	274	317	336	334	322	436	431	389	372
2.1	53	48	50	51	47	51	69	66	61	62	56	88	90	95	90	80	145	156	154	136	137	191	201	261	278	275	273	321	334	328	327	429	429	383	366
2.15	50	53	52	52	52	54	73	70	65	61	53	89	90	94	97	88	145	157	155	137	134	197	203	264	273	281	273	316	335	332	323	442	421	385	376
2.2	52	50	52	52	51	54	73	72	63	59	56	94	95	96	101	87	148	156	156	140	133	197	203	264	271	276	273	318	335	331	324	436	431	383	369
2.25	51	52	52	49	50	53	77	71	64	64	56	95	94	100	101	92	143	158	156	138	132	198	202	270	278	275	273	322	331	332	328	434	431	388	371
2.3	49	51	50	48	51	52	74	71	67	64	59	99	95	101	104	91	148	157	161	137	130	197	204	265	272	276	277	319	338	332	329	439	427	390	378
2.35	53	53	53	49	49	49	75	71	70	67	61	98	101	103	107	95	146	162	158	138	135	197	200	268	270	276	277	319	331	338	329	435	433	388	376
2.4	55	52	51	50	54	55	76	73	71	69	65	100	99	104	108	95	148	157	157	139	132	199	200	272	277	277	273	316	336	335	331	441	429	389	380
2.45	53	51	52	52	52	55	80	73	70	70	66	101	101	106	107	99	145	155	161	138	132	200	201	273	270	272	275	317	333	334	334	438	425	391	374
2.5	50	51	52	50	50	53	76	76	70	69	71	104	102	110	110	99	149	155	162	140	136	197	197	271	274	270	271	310	329	332	328	439	420	389	368
2.55	51	52	53	50	52	53	74	72	72	71	70	104	101	107	111	99	150	155	156	139	132	202	197	275	275	272	270	310	327	339	329	435	426	388	373
2.6	51	52	53	50	51	53	78	73	70	71	73	110	102	108	114	101	145	155	159	137	133	199	196	273	271	273	274	304	331	337	328	435	424	385	378
2.65	51	55	51	52	52	52	79	74	73	72	73	111	100	106	111	100	148	154	156	138	131	192	198	274	270	269	273	309	323	333	323	435	423	387	371
2.7	54	53	54	52	49	51	79	75	72	72	77	112	105	109	111	102	144	154	157	139	134	197	196	268	264	275	272	308	324	327	324	442	433	393	368
2.75	51	52	52	52	51	53	80	75	74	72	79	113	103	111	114	103	147	158	154	137	131	202	193	265	265	267	266	308	320	330	326	437	423	388	370
2.8	50	52	53	47	49	51	80	74	73	72	80	110	103	106	113	103	145	153	154	139	129	193	193	269	268	271	260	304	324	327	319	437	419	388	369
2.85	52	50	53	52	51	49	77	77	74	72	81	112	103	107	116	103	145	149	153	134	129	201	193	269	267	271	265	301	322	321	320	434	425	385	367
2.9	51	54	53	48	50	52	81	76	73	73	82	111	103	110	114	104	147	154	149	131	131	195	190	271	265	270	262	297	326	321	322	437	426	390	370
2.95	54	51	51	49	52	49	78	75	74	73	82	111	103	114	114	104	148	149	155	135	129	191	188	270	259	271	258	298	319	318	319	438	426	384	368
3	53	53	53	50	52	53	79	76	74	73	84	110	106	109	115	102	142	152	151	130	127	191	188	268	264	266	258	293	317	320	319	442	417	387	365
3.05	51	52	51	51	50	52	78	75	73	74	83	112	103	107	115	105	141	152	150	129	128	190	188	270	257	266	258	291	315	317	317	432	415	392	359
3.1	52	50	52	52	52	50	79	76	75	75	86	110	101	109	114	107	143	151	152	129	126	188	186	267	255	266	254	295	310	315	317	439	412	395	357
3.15	51	54	53	52	50	52	81	76	75	74	87	112	103	109	114	106	142	153	152	130	126	192	185	265	253	265	250	294	309	311	311	438	401	393	365
3.2	50	52	55	49	50	52	81	73	75	74	86	114	100	110	113	104	139	151	152	130	129	188	184	261	255	263	251	285	304	310	313	427	410	390	362
3.25	52	50	53	51	53	54	80	78	74	72	84	110	101	110	113	108	140	150	151	127	124	184	182	261	246	263	248	288	306	307	309	439	404	389	365
3.3	50	51	54	53	51	52	80	78	75	74	84	111	103	109	116	102	138	150	148	126	123	183	180	257	246	262	244	285	303	310	302	431	402	382	366
3.35	52	50	54	52	51	53	80	75	72	75	85	111	102	105	113	103	139	148	150	130	125	180	177	258	244	257	248	285	303	305	305	432	403	382	354
3.4	51	49	52	49	53	55	80	76	75	73	88	111	99	108	114	104	136	146	148	127	121	182	180	257	244	260	244	274	300	300	304	428	403	388	362
3.45	53	51	54	54	53	55	79	78	77	71	86	111	103	108	115	106	137	145	147	125	126	182	176	258	243	256	249	273	305	301	303	431	405	390	355
3.5	54	48	55	55	52	53	82	77	76	76	87	109	101	105	116	107	137	144	149	125	126	180	178	259	241	253	244	274	302	299	304	426	399	391	351
3.55	51	52	54	54	52	56	77	75	74	73	85	110	102	104	114	104	134	146	148	124	124	180	177	258	235	251	243	272	297	299	301	432	389	396	352
3.6	53	50	51	55	54	55	79	76	75	73	87	111	99	104	112	108	131	144	146	121	123	180	173	260	235	247	242	264	294	296	297	422	387	390	352
3.65	51	49	52	56	53	57	81	76	75	74	87	109	101	104	114	108	132	143	146	119	121	179	171	255	239	249	237	263	299	292	296	418	391	396	347
3.7	52	53	54	57	53	56	80	77	74	75	84	110	100	108	113	106	136	143	148	123	123	178	171	256	233	246	239	261	293	297	297	420	384	394	356
3.75	53	53	54	56	56	59	80	73	73	74	84	109	96	103	116	104	134	144	145	118	124	173	168	253	231	244	232	260	293	290	290	422	384	395	357
3.8	53	51	53	58	54	59	79	77	74	73	85	108	98	104	114	107	133	143	145	117	121	172	168	253	232	242	236	257	293	289	289	423	389	389	354
3.85	53	50	54	58	56	58	79	74	72	73	83	111	97	107	111	109	129	141	142	117	121	169	167	253	230	246	232	259	292	286	288	420	385	388	348
3.9	52	52	53	63	60	60	86	74	71	74	84	108	97	106	112	108	131	138	144	115	120	173	166	252	231	240	231	251	287	285	285	419	388	390	350
3.95	53	50	52	58	57	61	80	75	74	75	84	106	98	103	113	107	135	141	140	115	118	167	159	258	227	236	224	253	289	281	289	418	381	383	355
4	56	49	54	60	56	61	83	76	75	76	87	106	97	103	112	107	130	143	142	117	118	167	165	253	225	234	225	246	291	278	283	414	375	393	361
4.05	52	51	52	60	60	63	80	73	75	77	84	105	96	103	113	105	129	136	136	117	119	164	164	245	230	236	225	255	282	279	289	414	371	386	370
4.1	53	50	51	60	60	62	80	73	73	73	86	107	98	104	116	104	128	139	141	119	119	171	159	250	228	234	224	243	285	275	284	414	372	387	360
4.15	55	52	53	61	59	60	79	75	74	73	83	104	94	100	113	106	125	138	136	114	118	159	157	247	224	230	222	246	282	273	275	411	360	383	356
4.2	56	50	53	62	60	61	81	75	72	74	84	108	93	101	112	105	128	133	138	114	118	162	159	247	223	229	220	246	278	272	278	412	366	388	357
4.25	55	51	54	60	61	61	78	74	73	75	82	102	95	100	110	104	130	136	137	111	119	157	155	243	221	227	218	242	282	271	277	411	363	386	353
4.3	54	51	52	60	65	64	81	74	73	72	83	105	94	104	112	106	128	138	135	112	116	158	152	246	218	229	220	236	281	265	277	412	362	385	354
4.35	54	52	53	61	61	65	82	73	73	72	84	102	94	101	112	100	127	135	134	113	117	157	153	248	220	229	218	241	276	266	278	407	362	387	358
4.4	56	54	54	63	62	63	76	74	72	75	84	104	91	99	112	105	123	138	136	115	116	157	158	245	216	223	216	239	274	265	275	406	368	385	357
4.45	55	53	53	63	64	64	80	73	72	76	81	101	94	101	115	107	124	134	135	113	115	150	155	241	217	219	216	239	276	267	271	406	365	388	353
4.5	55	53	55	62	63	66	77	75	74	73	82	101	91	103	112	103	121	132	139	114	114	160	154	237	217	221	216	236	270	263	273	400	359	380	342
4.55	55	55	54	62	63	62	82	75	73	73	84	101	93	100	111	105	121	135	135	113	113	154	156	240	215	220	214	239	267	260	276	402	358	386	341
4.6	56	54	52	60	63	65	77	73	71	73	82	101	91	95	112	102	123	132	134	112	113	154	153	237	211	218	206	230	269	259	273	403	355	375	347
4.65	55	52	54	64	67	65	81	73	74	72	82	99	92	98	110	103	120	132	132	113	111	148	152	235	214	219	209	230	264	260	269	405	357	380	348
4.7	54	55	54	65	65	66	81	73	73	74	79	101	89	98	112	104	123	132	131	113	112	151	151	226	213	216	209	228	264	258	268	404	353	378	346
4.75	56	53	54	60	65	67	83	76	75	72	81	101	89	96	111	104	125	132	131	112	114	149	149	234	210	217	210	227	262	256	270	391	351	374	351
4.8	55	55	53	63	64	65	77	73	73	70	81	100	92	99	110	102	118	132	131	108	113	148	149	226	209	213	209	223	263	256	269	399	348	368	348
4.85	57	54	57	65	66	65	80	74	71	71	81	99	93	99	112	103	121	130	130	114	112	148	150	230	211	212	211	226	262	255	264	396	345	371	357
4.9	58	56	57	63	65	65	78	74	73	72	79	98	91	99	113	104	122	130	130	112	111	144	148	226	203	207	202	225	254	250	266	389	342	368	347
4.95	53	54	53	66	64	65	80	73	71	70	80	99	90	100	111	100	118	129	129	115	111	147	152	221	205	211	205	221	257	250	274	393	341	364	349
5	57	53	53	65	64	66	77	71	73	72	81	98	88	98	113	100	120	128	129	112	111	145	146	219	205	207	201	221	255	250	269	387	338	365	345
5.05	58	54	53	63	66	65	78	72	70	75	80	97	89	96	112	102	117	127	126	111	110	146	148	219	207	208	202	219	253	244	265	389	339	367	349
5.1	57	56	55	59	67	66	80	70	71	73	77	98	86	93	113	98	118	129	129	112	111	144	146	217	203	203	196	216	252	247	259	388	338	359	340
5.15	57	55	56	65	64	65	79	72	71	70	79	99	89	95	110	99	115	124	127	109	108	145	147	215	204	204	195	211	244	244	263	387	342	361	344
5.2	55	55	54	65	67	66	77	71	72	72	79	97	86	95	110	100	117	127	129	111	112	141	141	217	205	202	203	215	250	245	261	388	339	366	346
5.25	56	56	55	62	66	62	78	71	72	73	80	96	85	95	110	98	115	125	124	112	110	142	144	214	200	204	193	213	246	242	255	378	333	361	350
5.3	56	54	56	64	66	65	76	73	71	73	80	97	84	97	111	100	116	124	123	111	109	142	145	207	196	203	196	212	242	240	256	380	334	352	335
5.35	58	56	57	63	67	66	79	71	71	73	79	94	85	93	108	99	115	127	123	108	110	137	146	212	200	203	197	212	244	237	258	379	328	349	342
5.4	58	55	57	62	65	65	81	69	73	69	80	95	86	93	110	98	117	123	127	108	107	136	143	208	190	203	197	207	241	238	255	383	322	349	339
5.45	56	56	57	62	64	67	77	70	74	71	77	97	85	91	106	100	115	120	121	108	108	140	140	211	193	203	193	204	240	243	244	381	322	345	352
5.5	56	56	54	64	65	65	77	70	69	68	76	93	86	93	108	97	114	126	124	106	105	138	139	205	193	202	193	207	242	231	249	378	317	343	351
5.55	59	55	57	63	66	65	80	69	70	72	78	94	86	94	108	98	114	124	123	107	106	137	139	211	194	199	194	202	237	233	249	378	313	347	341
5.6	59	56	56	65	66	64	80	70	70	71	80	94	88	94	105	99	111	120	121	107	105	136	140	206	189	201	188	205	238	229	246	376	310	345	349
5.65	60	57	54	64	64	64	77	72	70	69	78	95	84	94	108	95	112	120	119	106	103	135	138	203	185	195	191	202	235	231	243	372	320	342	352
5.7	59	58	57	64	68	63	81	74	72	73	76	94	82	90	106	98	114	124	117	109	107	135	132	200	187	200	187	203	239	228	246	371	316	338	342
5.75	56	56	57	63	67	64	76	70	72	72	77	92	84	94	107	99	112	119	117	105	107	131	134	201	186	194	191	202	235	225	241	374	313	338	340
5.8	56	57	58	65	67	66	77	71	70	70	78	92	85	90	105	97	115	120	117	108	103	135	135	197	182	196	187	196	234	223	244	368	304	336	348
5.85	56	57	56	62	66	64	77	70	69	70	78	90	88	91	109	95	112	121	119	106	103	131	135	192	183	191	185	200	237	225	241	368	302	332	344
5.9	57	56	58	61	67	66	76	71	71	68	76	92	84	92	105	95	111	121	115	106	106	129	136	200	186	192	184	194	228	221	244	367	316	332	335
5.95	56	59	56	65	65	64	76	70	70	72	77	93	86	91	106	94	110	117	117	107	104	127	135	196	185	192	185	200	233	221	241	367	315	333	339
6	57	58	58	64	67	65	77	70	70	71	80	92	85	89	106	96	110	122	116	105	105	130	136	195	185	190	183	193	226	221	234	368	314	333	341
6.05	58	57	58	64	64	66
6.1	57	57	57	62	65	64
6.15	57	59	57	64	65	64
6.2	56	58	59	62	65	64
6.25	56	57	62	63	66	65
6.3	58	61	58	63	64	64
6.35	58	57	56	64	66	64
6.4	59	58	57	63	66	63
6.45	58	57	58	64	66	67
6.5	57	57	59	65	67	64
6.55	55	58	58	63	66	68
6.6	57	59	59	62	67	64
6.65	56	59	58	63	66	67
6.7	57	56	57	63	66	63
6.75	57	58	56	62	66	67
6.8	58	58	59	63	65	65
6.85	55	57	58	62	65	65
6.9	56	58	61	62	65	64
6.95	60	57	58	63	65	66
7	55	53	56	63	67	62
7.05	57	56	57	63	63	63
7.1	57	55	58	59	65	63
7.15	54	58	60	65	65	62
7.2	56	57	59	64	67	61
7.25	58	56	58	63	66	65
7.3	57	56	60	62	67	66
7.35	57	59	59	63	61	63
7.4	57	57	60	62	66	63
7.45	58	58	59	63	63	64
7.5	58	57	60	62	66	64
7.55	57	58	58	62	64	65
7.6	56	58	57	62	63	64
7.65	58	56	59	63	65	65
7.7	56	58	58	63	64	64
7.75	60	57	56	61	62	61
7.8	59	55	58	63	64	64
7.85	56	56	59	65	67	64
7.9	57	56	56	60	64	63
7.95	57	60	60	62	65	63
8	59	57	58	61	64	63

## Sheet: Figure 3B
Data							Fit
ln(m0 / M)	ln(t1/2 / h)						Line
-17.5044	1.55964	1.56894	1.66027					ln(t1/2)
-16.8112	1.32083	1.41573	1.33803				Best-fit values
-16.4058	0.647799	0.687063	0.771458	0.803856	0.914503		YIntercept	-7.356
-15.895	0.697888	0.626578	0.66103	0.66778	0.720209		Slope	-0.5051
-15.4895	0.38714	0.270433	0.26705	0.39528	0.265169		95% CI (profile likelihood)
-15.2018	0.3445	0.213055					YIntercept	-8.151 to -6.560
-14.7963	0.0658373	0.0614242	0.0287081				Slope	-0.5558 to -0.4543
-14.5087	0.0551141	0.0166925	-0.00532914	0.130466			Goodness of Fit
-14.2855	-0.0414013	0.0162967	-0.0185729	0.0298306			Degrees of Freedom	32
							R squared	0.9277
							Sum of Squares	0.6538
							Sy.x	0.1429
							Number of points
							# of X values	45
							# Y values analyzed	34

## Sheet: Figure 3C
Initial monomer concentration (nM)	t1/2 (h)
	0% seed:monomer					1% seed:monomer
125	2.021	1.889	1.963	2.058		1.517	1.504	1.437	1.485
187.5	1.482	1.325	1.322	1.488	1.32	1.182	1.2	1.138	1.129	1.156
375	1.062	1.075	1.05	1.228		0.9087	0.9477	0.9468	0.9428
625	0.9639	1.026	0.9838	1.032		0.8395	0.8517	0.8229	0.8627	0.8671

## Sheet: Figure 4A
Data
Time (h)	ThT fluorescence intensity (AU)
	187.5 nM monomer (50% seed)					250 nM monomer (43% seed)					375 nM monomer (33% seed)					500 nM monomer (27% seed)					625 nM monomer (23% seed)
0	69	67	72	66	68	67	69	69	68	70	74	70	70	73	72	73	70	68	72	71	71	71	70	69	71
0.05	68	71	70	67	68	70	71	72	70	73	76	73	76	74	76	77	75	74	74	74	77	74	76	78	77
0.1	72	70	74	70	70	75	75	75	74	71	79	78	77	79	78	87	83	79	80	83	80	82	83	83	83
0.15	73	72	74	72	73	76	75	78	75	75	82	86	82	83	84	89	90	89	86	89	91	87	89	94	92
0.2	73	75	78	74	73	77	77	78	75	77	89	89	85	88	89	98	95	95	96	90	99	98	101	100	102
0.25	78	73	77	77	73	78	79	79	79	79	95	92	92	88	93	102	102	101	99	100	106	105	105	107	105
0.3	75	76	76	77	75	83	82	85	81	81	94	94	96	95	96	107	107	107	105	101	115	110	111	113	114
0.35	77	78	76	74	76	84	83	79	81	82	98	97	96	95	101	112	108	110	106	107	119	113	118	121	120
0.4	78	76	80	77	76	85	80	84	84	86	102	97	99	96	100	115	112	114	108	110	124	121	123	121	125
0.45	79	77	79	75	78	86	84	85	84	84	103	102	101	99	103	119	117	114	112	115	128	122	130	130	127
0.5	79	79	80	77	78	86	88	88	86	88	105	102	103	105	108	120	117	119	117	116	127	127	127	127	130
0.55	79	81	80	81	78	87	90	88	84	87	103	104	105	106	105	117	121	119	120	117	133	129	128	128	132
0.6	80	80	81	78	82	89	86	85	87	87	107	105	104	103	110	124	122	122	123	118	135	129	128	131	133
0.65	78	79	81	76	79	90	85	88	87	88	106	106	103	103	108	123	121	124	122	120	133	129	130	131	132
0.7	80	79	80	80	79	89	87	87	86	86	106	106	104	102	107	121	118	125	119	120	135	126	126	129	134
Normalized data
Time (h)	Relative aggregate concentration
	187.5 nM monomer (50% seed)				250 nM monomer (43% seed)				375 nM monomer (33% seed)					500 nM monomer (27% seed)					625 nM monomer (23% seed)
0	0.848343	0.8375	0.841709	0.843972	0.675964	0.741935	0.770227	0.79476	0.676571	0.678295	0.7	0.741855	0.682464	0.573899	0.569878	0.523077	0.584416	0.568	0.529851	0.554688	0.551181	0.528871	0.53484
0.05	0.898246	0.8875	0.879397	0.868794	0.706231	0.763441	0.79288	0.828821	0.694857	0.707364	0.76	0.79198	0.720379	0.605346	0.610583	0.569231	0.600649	0.592	0.574627	0.578125	0.598425	0.597854	0.580038
0.1	0.910721	0.875	0.904523	0.906028	0.756677	0.806452	0.838188	0.806114	0.722286	0.755814	0.77	0.83208	0.739336	0.683962	0.675712	0.607692	0.649351	0.664	0.597015	0.640625	0.653543	0.636178	0.625235
0.15	0.910721	0.9	0.929648	0.906028	0.766766	0.806452	0.849515	0.851528	0.749714	0.833333	0.82	0.882206	0.796209	0.699686	0.7327	0.684615	0.698052	0.712	0.679104	0.679688	0.700787	0.720491	0.693032
0.2	0.973099	0.9375	0.967337	0.906028	0.776855	0.827957	0.849515	0.874236	0.813714	0.862403	0.85	0.882206	0.843602	0.77044	0.773406	0.730769	0.779221	0.72	0.738806	0.765625	0.795276	0.766479	0.768362
0.25	0.935673	0.9125	0.967337	0.930851	0.786944	0.849462	0.894822	0.896943	0.868571	0.891473	0.92	0.952381	0.881517	0.801887	0.830393	0.776923	0.803571	0.8	0.791045	0.820312	0.826772	0.820133	0.79096
0.3	0.960624	0.95	0.929648	0.943262	0.837389	0.88172	0.917476	0.919651	0.859429	0.910853	0.96	0.952381	0.909953	0.841195	0.871099	0.823077	0.852273	0.808	0.858209	0.859375	0.874016	0.866122	0.858757
0.35	0.973099	0.975	0.967337	0.943262	0.847478	0.892473	0.917476	0.931004	0.896	0.939922	0.96	0.962406	0.957346	0.880503	0.87924	0.846154	0.86039	0.856	0.88806	0.882812	0.929134	0.92744	0.903955
0.4	0.985575	0.95	0.942211	0.968085	0.857567	0.860215	0.951456	0.976419	0.932571	0.939922	0.99	0.992481	0.947867	0.904088	0.911805	0.876923	0.876623	0.88	0.925373	0.945312	0.968504	0.92744	0.94162
0.45	0.985575	0.9625	0.967337	0.968085	0.867656	0.903226	0.951456	0.953712	0.941714	0.988372	1.01	1.05263	0.976303	0.935535	0.95251	0.876923	0.909091	0.92	0.955224	0.953125	1.02362	0.996423	0.956685
0.5	0.985575	0.9875	1.01759	0.968085	0.867656	0.946237	0.97411	0.999127	0.96	0.988372	1.03	1.06266	1.0237	0.943396	0.95251	0.915385	0.949675	0.928	0.947761	0.992188	1	0.973429	0.979284
0.55	0.998051	1.0125	0.9799	1.01773	0.877745	0.967742	0.951456	0.987773	0.941714	1.00775	1.05	1.03258	0.995261	0.919811	0.985075	0.915385	0.974026	0.936	0.992537	1.00781	1.00787	0.981094	0.99435
0.6	0.973099	1	0.954774	0.980496	0.897923	0.924731	0.985437	0.987773	0.978286	1.01744	1.04	1.03258	1.04265	0.974843	0.993216	0.938462	0.998377	0.944	1.00746	1.00781	1.00787	1.00409	1.00188
0.65	0.998051	0.9875	1.00503	0.980496	0.908012	0.913978	0.985437	0.999127	0.969143	1.02713	1.03	1.02256	1.0237	0.966981	0.985075	0.953846	0.99026	0.96	0.992537	1.00781	1.02362	1.00409	0.99435
0.7	0.973099	0.9875	0.992462	1.01773	0.897923	0.935484	0.97411	0.976419	0.969143	1.02713	1.04	1.01253	1.01422	0.951258	0.960651	0.961538	0.965909	0.96		0.984375	0.992126	0.988758	1.00942
0.75	0.985575	0.975	1.03015	1.01773	0.877745	0.946237	0.996764	0.965066	0.96	0.998062	1.04	1.05263	0.995261	0.990566	0.985075	0.953846	0.965909	0.952		1	0.976378	0.981094	0.99435
0.8	1.06043	0.975	0.967337	1.01773	0.908012	0.946237	0.985437	0.999127	0.987429	0.998062	1.03	1.01253	0.985782	1.00629	1.0095	0.992308	0.965909	0.968		1.00781	0.992126	0.996423
0.85	1.01053	0.9375	1.01759	0.980496	0.897923	0.956989	0.962783	0.965066	0.969143	0.988372	1.09	0.992481	0.995261	0.974843	1.02578	1.00769	0.982143	0.952		1	0.976378	0.996423
0.9	0.985575	0.9875	1.00503	0.980496	0.897923	0.892473	0.996764	1.01048	1.00571	0.988372	1	1.00251	0.985782	0.998428	1.00136	0.976923	1.00649	1		0.992188	1	1.01175
0.95	0.973099	1.0125	0.954774	0.980496	0.887834	0.946237	0.985437	0.999127	0.978286		1.01	1.00251	0.957346	0.998428	1.01764	0.976923	1.00649	1.016				1.02708
1	0.998051	1.0125	0.992462	0.992908	0.908012	0.956989	0.985437	0.953712	0.978286		0.98	1.01253		1.02201	0.993216	1.03077	0.99026	1.024				0.988758
1.05	0.973099	1	1.00503	1.05496	0.918101	0.935484	0.985437	0.953712	1.00571		1.01	0.962406			0.976934	1.00769	1.01461	0.992				1.01942
1.1	0.998051	0.9875	1.03015	0.992908	0.908012	0.967742	0.996764	1.02183	1.00571		0.96	0.962406			0.985075			0.976				1.04241
1.15	1.023	1.0125	1.01759	0.992908	0.92819	0.956989	0.97411	1.01048	0.978286		0.95							0.984				0.988758
1.2	1.023	1.0125	1.01759	0.992908	0.938279	0.978495	0.996764	1.01048	0.996571		1							0.928
1.25	1.0729	1.025	1.04271	0.992908	0.958457	0.967742	1.00809	1.01048	0.987429									1.04
1.3	1.01053	1	1.01759	0.980496	0.92819	0.989247	1.00809	1.01048	0.987429									0.856
1.35	1.01053	1	0.992462	1.03014	0.92819	0.978495	1.00809	1.01048	1.01486									0.968
1.4	1.023	0.975	1.04271	1.00532	0.938279	0.989247	1.00809	1.01048	1.024									1.08
1.45	1.023	0.9625	1.00503	1.00532	0.958457	1		0.999127										1.12
1.5	0.985575	0.975	1.05528	1.00532	0.978635	0.989247		1.03319										1.088
1.55	1.01053	1.0125	1.01759	0.980496	0.92819	0.967742		0.976419										1.008
1.6	1.023	1	1.01759	1.00532	0.948368	0.989247												1.032
1.65	1.01053	1.0125	1.00503	0.992908	0.968546	1.01075												0.968
1.7	1.01053	1.0125	1.00503	1.00532	0.948368	0.989247												0.936
1.75	1.01053	1.025	1.03015	1.00532	0.978635	1.01075
1.8	1.023	1.025	0.967337	1.01773	0.968546	1.03226
1.85	1.023	1.0125	1.01759	0.992908	0.978635	1.01075
1.9	0.948148	0.9875	0.9799	1.04255	0.998813	1.01075
1.95	0.998051	0.9625	1.01759	0.992908	0.988724	0.978495
2	1.023	1.0125	1.03015	1.01773	0.968546	0.967742
2.05	1.023	0.9875	0.992462	1.00532	0.998813	0.989247
2.1	1.01053	1.0125	1.03015	0.992908	0.958457	0.989247
2.15	0.985575	0.9625	0.9799	1.00532	0.958457	1.01075
2.2	1.01053	0.975	1.00503	0.980496	0.988724	1.01075
2.25	1.0729	1	0.992462	1.03014	0.998813
2.3	0.998051	1	0.954774	1.04255	0.988724
2.35	0.973099	0.9875	1.01759	1.06738	1.02908
2.4	0.998051	0.9875	0.9799	1.00532	1.03917
2.45	1.06043	0.975	0.9799	1.01773	0.998813
2.5	0.973099	1	0.992462	0.992908	0.978635
2.55	0.973099	1	1.00503	1.00532	0.978635
2.6	0.973099	1.0125	0.9799	0.992908	0.988724
2.65	0.973099	0.9875	1.03015	0.992908	1.01899
2.7	0.985575	1.05	0.967337	1.04255	1.03917
2.75	1.01053	1.05	0.992462	1.00532	0.988724
2.8	0.973099	1.05	0.942211	0.955674	1.0089
2.85	0.985575	0.9875	0.992462	0.968085	1.0089
2.9	1.01053		1.03015	0.968085	0.998813
2.95	0.998051		0.967337	0.992908	1.0089
3	0.973099		0.954774	1.00532	0.988724
3.05	0.973099		0.9799	1.00532	0.988724
3.1	0.985575		0.967337	1.01773	1.0089
3.15			0.9799	0.955674	0.988724
3.2			1.00503	0.943262	0.998813
3.25			1.06784	0.955674	0.998813
3.3			1.00503		0.978635
3.35			1.01759		0.988724
3.4					1.01899
3.45					0.968546
Fit
Model	Fragmentation
Time (h)	187.5 nM (50%)	250 nM (43%)	375 nM (33%)	500 nM (27%)	625 nM (23%)
0	0.5	0.428571	0.333333	0.272727	0.230769
0.0174362	0.559692	0.49679	0.412922	0.359551	0.322603
0.0348724	0.612257	0.556865	0.483009	0.43601	0.403472
0.0523085	0.658547	0.609768	0.54473	0.503341	0.474688
0.0697447	0.699311	0.656355	0.599081	0.562634	0.537402
0.0871809	0.735208	0.697381	0.646945	0.614849	0.592628
0.104617	0.76682	0.733509	0.689094	0.660829	0.641262
0.122053	0.794658	0.765324	0.726211	0.701321	0.684089
0.139489	0.819173	0.79334	0.758897	0.736978	0.721804
0.156926	0.840761	0.818012	0.787681	0.768379	0.755016
0.174362	0.859771	0.839739	0.813028	0.796031	0.784263
0.191798	0.876512	0.858871	0.83535	0.820382	0.810019
0.209234	0.891255	0.87572	0.855006	0.841825	0.8327
0.22667	0.904237	0.890557	0.872316	0.860709	0.852673
0.244107	0.91567	0.903623	0.88756	0.877338	0.870261
0.261543	0.925738	0.915129	0.900984	0.891982	0.88575
0.278979	0.934603	0.925261	0.912805	0.904878	0.89939
0.296415	0.942411	0.934184	0.923214	0.916234	0.911401
0.313851	0.949286	0.942041	0.932381	0.926234	0.921979
0.331287	0.955341	0.948961	0.940454	0.935041	0.931293
0.348724	0.960672	0.955054	0.947563	0.942796	0.939496
0.36616	0.965367	0.96042	0.953823	0.949625	0.946719
0.383596	0.969502	0.965145	0.959336	0.955639	0.95308
0.401032	0.973143	0.969306	0.964191	0.960935	0.958682
0.418468	0.976349	0.972971	0.968466	0.965599	0.963614
0.435905	0.979173	0.976198	0.972231	0.969706	0.967958
0.453341	0.981659	0.979039	0.975546	0.973323	0.971784
0.470777	0.983849	0.981542	0.978465	0.976508	0.975152
0.488213	0.985777	0.983745	0.981036	0.979312	0.978119
0.505649	0.987475	0.985686	0.9833	0.981782	0.980731
0.523085	0.98897	0.987395	0.985294	0.983957	0.983032
0.540522	0.990287	0.9889	0.98705	0.985872	0.985057
0.557958	0.991447	0.990225	0.988596	0.987559	0.986841
0.575394	0.992468	0.991392	0.989957	0.989044	0.988412
0.59283	0.993367	0.99242	0.991156	0.990352	0.989796
0.610266	0.994159	0.993325	0.992212	0.991504	0.991014
0.627703	0.994856	0.994122	0.993142	0.992518	0.992087
0.645139	0.99547	0.994823	0.993961	0.993412	0.993031
0.662575	0.996011	0.995441	0.994682	0.994198	0.993863
0.680011	0.996487	0.995986	0.995317	0.994891	0.994596
0.697447	0.996907	0.996465	0.995876	0.995501	0.995241
0.714883	0.997276	0.996887	0.996368	0.996038	0.995809
0.73232	0.997601	0.997259	0.996802	0.996511	0.99631
0.749756	0.997888	0.997586	0.997184	0.996928	0.99675
0.767192	0.99814	0.997874	0.99752	0.997294	0.997138
0.784628	0.998362	0.998128	0.997816	0.997617	0.99748
0.802064	0.998557	0.998351	0.998077	0.997902	0.997781
0.8195	0.99873	0.998548	0.998306	0.998152	0.998046
0.836937	0.998881	0.998722	0.998509	0.998373	0.998279
0.854373	0.999015	0.998874	0.998687	0.998567	0.998484
0.871809	0.999133	0.999009	0.998843	0.998738	0.998665
0.889245	0.999236	0.999127	0.998981	0.998889	0.998825
0.906681	0.999327	0.999231	0.999103	0.999022	0.998965
0.924118	0.999408	0.999323	0.99921	0.999138	0.999089
0.941554	0.999478	0.999404	0.999304	0.999241	0.999197
0.95899	0.999541	0.999475	0.999387	0.999332	0.999293
0.976426	0.999595	0.999538	0.999461	0.999412	0.999378
0.993862	0.999644	0.999593	0.999525	0.999482	0.999452
1.0113	0.999686	0.999641	0.999582	0.999544	0.999517
1.02873	0.999724	0.999684	0.999632	0.999598	0.999575
1.04617	0.999757	0.999722	0.999676	0.999646	0.999626
1.06361	0.999786	0.999755	0.999714	0.999688	0.99967
1.08104	0.999811	0.999784	0.999748	0.999726	0.99971
1.09848	0.999834	0.99981	0.999778	0.999758	0.999744
1.11592	0.999854	0.999833	0.999805	0.999787	0.999775
1.13335	0.999871	0.999853	0.999828	0.999813	0.999802
1.15079	0.999887	0.99987	0.999849	0.999835	0.999825
1.16822	0.9999	0.999886	0.999867	0.999855	0.999846
1.18566	0.999912	0.999899	0.999883	0.999872	0.999865
1.2031	0.999923	0.999911	0.999897	0.999887	0.999881
1.22053	0.999932	0.999922	0.999909	0.999901	0.999895
1.23797	0.99994	0.999931	0.99992	0.999913	0.999908
1.25541	0.999947	0.99994	0.999929	0.999923	0.999919
1.27284	0.999953	0.999947	0.999938	0.999932	0.999928
1.29028	0.999959	0.999953	0.999945	0.99994	0.999937
1.30771	0.999964	0.999959	0.999952	0.999947	0.999944
1.32515	0.999968	0.999964	0.999958	0.999954	0.999951
1.34259	0.999972	0.999968	0.999963	0.999959	0.999957
1.36002	0.999975	0.999972	0.999967	0.999964	0.999962
1.37746	0.999978	0.999975	0.999971	0.999968	0.999967
1.39489	0.999981	0.999978	0.999974	0.999972	0.999971
1.41233	0.999983	0.999981	0.999978	0.999975	0.999974
1.42977	0.999985	0.999983	0.99998	0.999978	0.999977
1.4472	0.999987	0.999985	0.999983	0.999981	0.99998
1.46464	0.999988	0.999987	0.999985	0.999983	0.999982
1.48208	0.99999	0.999988	0.999986	0.999985	0.999984
1.49951	0.999991	0.99999	0.999988	0.999987	0.999986
1.51695	0.999992	0.999991	0.99999	0.999989	0.999988
1.53438	0.999993	0.999992	0.999991	0.99999	0.999989
1.55182	0.999994	0.999993	0.999992	0.999991	0.999991
1.56926	0.999995	0.999994	0.999993	0.999992	0.999992
1.58669	0.999995	0.999995	0.999994	0.999993	0.999993
1.60413	0.999996	0.999995	0.999994	0.999994	0.999994
1.62156	0.999996	0.999996	0.999995	0.999995	0.999994
1.639	0.999997	0.999996	0.999996	0.999995	0.999995
1.65644	0.999997	0.999997	0.999996	0.999996	0.999996
1.67387	0.999997	0.999997	0.999997	0.999996	0.999996
1.69131	0.999998	0.999997	0.999997	0.999997	0.999997
1.70875	0.999998	0.999998	0.999997	0.999997	0.999997
1.72618	0.999998	0.999998	0.999998	0.999998	0.999997
1.74362	0.999999	0.999998	0.999998	0.999998	0.999998
1.76105	0.999999	0.999998	0.999998	0.999998	0.999998
1.77849	0.999999	0.999999	0.999998	0.999998	0.999998
1.79593	0.999999	0.999999	0.999999	0.999999	0.999998
1.81336	0.999999	0.999999	0.999999	0.999999	0.999999
1.8308	0.999999	0.999999	0.999999	0.999999	0.999999
1.84824	0.999999	0.999999	0.999999	0.999999	0.999999
1.86567	0.999999	0.999999	0.999999	0.999999	0.999999
1.88311	0.999999	0.999999	0.999999	0.999999	0.999999
1.90054	1	0.999999	0.999999	0.999999	0.999999
1.91798	1	1	0.999999	0.999999	0.999999
1.93542	1	1	1	0.999999	0.999999
1.95285	1	1	1	1	1
1.97029	1	1	1	1	1
1.98772	1	1	1	1	1
2.00516	1	1	1	1	1
2.0226	1	1	1	1	1
2.04003	1	1	1	1	1
2.05747	1	1	1	1	1
2.07491	1	1	1	1	1
2.09234	1	1	1	1	1
2.10978	1	1	1	1	1
2.12721	1	1	1	1	1
2.14465	1	1	1	1	1
2.16209	1	1	1	1	1
2.17952	1	1	1	1	1
2.19696	1	1	1	1	1
2.21439	1	1	1	1	1
2.23183	1	1	1	1	1
2.24927	1	1	1	1	1
2.2667	1	1	1	1	1
2.28414	1	1	1	1	1
2.30158	1	1	1	1	1
2.31901	1	1	1	1	1
2.33645	1	1	1	1	1
2.35388	1	1	1	1	1
2.37132	1	1	1	1	1
2.38876	1	1	1	1	1
2.40619	1	1	1	1	1
2.42363	1	1	1	1	1
2.44107	1	1	1	1	1
2.4585	1	1	1	1	1
2.47594	1	1	1	1	1
2.49337	1	1	1	1	1
2.51081	1	1	1	1	1
2.52825	1	1	1	1	1
2.54568	1	1	1	1	1
2.56312	1	1	1	1	1
2.58055	1	1	1	1	1
2.59799	1	1	1	1	1
2.61543	1	1	1	1	1
2.63286	1	1	1	1	1
2.6503	1	1	1	1	1
2.66774	1	1	1	1	1
2.68517	1	1	1	1	1
2.70261	1	1	1	1	1
2.72004	1	1	1	1	1
2.73748	1	1	1	1	1
2.75492	1	1	1	1	1
2.77235	1	1	1	1	1
2.78979	1	1	1	1	1
2.80723	1	1	1	1	1
2.82466	1	1	1	1	1
2.8421	1	1	1	1	1
2.85953	1	1	1	1	1
2.87697	1	1	1	1	1
2.89441	1	1	1	1	1
2.91184	1	1	1	1	1
2.92928	1	1	1	1	1
2.94671	1	1	1	1	1
2.96415	1	1	1	1	1
2.98159	1	1	1	1	1
2.99902	1	1	1	1	1
3.01646	1	1	1	1	1
3.0339	1	1	1	1	1
3.05133	1	1	1	1	1
3.06877	1	1	1	1	1
3.0862	1	1	1	1	1
3.10364	1	1	1	1	1
3.12108	1	1	1	1	1
3.13851	1	1	1	1	1
3.15595	1	1	1	1	1
3.17338	1	1	1	1	1
3.19082	1	1	1	1	1
3.20826	1	1	1	1	1
3.22569	1	1	1	1	1
3.24313	1	1	1	1	1
3.26057	1	1	1	1	1
3.278	1	1	1	1	1
3.29544	1	1	1	1	1
3.31287	1	1	1	1	1
3.33031	1	1	1	1	1
3.34775	1	1	1	1	1
3.36518	1	1	1	1	1
3.38262	1	1	1	1	1
3.40006	1	1	1	1	1
3.41749	1	1	1	1	1
3.43493	1	1	1	1	1
3.45236	1	1	1	1	1
3.4698	1	1	1	1	1
Fit
Model	Secondary nucleation
Time (h)	187.5 nM (50%)	250 nM (43%)	375 nM (33%)	500 nM (27%)	625 nM (23%)
0	0.5	0.428571	0.333333	0.272727	0.230769
0.0174362	0.557134	0.494028	0.409976	0.356555	0.319609
0.0348724	0.60774	0.551986	0.477808	0.430721	0.398189
0.0523085	0.652563	0.603305	0.537841	0.496338	0.467693
0.0697447	0.692264	0.648746	0.590973	0.554392	0.52917
0.0871809	0.727429	0.688982	0.637997	0.605754	0.583547
0.104617	0.758575	0.724608	0.679614	0.651197	0.631644
0.122053	0.786162	0.756154	0.716447	0.691401	0.674187
0.139489	0.810597	0.784086	0.749046	0.726971	0.711816
0.156926	0.83224	0.808819	0.777897	0.758442	0.745099
0.174362	0.85141	0.830719	0.803431	0.786285	0.774538
0.191798	0.868389	0.85011	0.82603	0.810919	0.800577
0.209234	0.883428	0.86728	0.84603	0.832713	0.823609
0.22667	0.896749	0.882483	0.863731	0.851995	0.843981
0.244107	0.908547	0.895944	0.879398	0.869055	0.862
0.261543	0.918998	0.907864	0.893263	0.884148	0.877938
0.278979	0.928254	0.918418	0.905534	0.897502	0.892036
0.296415	0.936452	0.927763	0.916394	0.909316	0.904505
0.313851	0.943714	0.936038	0.926006	0.919769	0.915534
0.331287	0.950146	0.943365	0.934513	0.929017	0.925289
0.348724	0.955843	0.949852	0.942042	0.937199	0.933918
0.36616	0.960888	0.955597	0.948705	0.944437	0.94155
0.383596	0.965358	0.960683	0.954602	0.950842	0.9483
0.401032	0.969316	0.965187	0.959821	0.956508	0.954271
0.418468	0.972823	0.969175	0.964441	0.961521	0.959553
0.435905	0.975928	0.972706	0.968529	0.965957	0.964224
0.453341	0.978679	0.975832	0.972147	0.969881	0.968356
0.470777	0.981115	0.978601	0.975349	0.973352	0.972011
0.488213	0.983273	0.981052	0.978183	0.976424	0.975243
0.505649	0.985185	0.983223	0.980691	0.979141	0.978103
0.523085	0.986878	0.985144	0.982911	0.981546	0.980632
0.540522	0.988377	0.986846	0.984876	0.983673	0.982869
0.557958	0.989705	0.988353	0.986615	0.985555	0.984847
0.575394	0.990882	0.989687	0.988153	0.98722	0.986597
0.59283	0.991924	0.990869	0.989515	0.988693	0.988145
0.610266	0.992847	0.991915	0.990721	0.989996	0.989514
0.627703	0.993664	0.992841	0.991788	0.991149	0.990725
0.645139	0.994388	0.993661	0.992732	0.99217	0.991797
0.662575	0.995029	0.994387	0.993567	0.993072	0.992744
0.680011	0.995597	0.99503	0.994307	0.993871	0.993582
0.697447	0.9961	0.995599	0.994961	0.994577	0.994323
0.714883	0.996546	0.996103	0.995541	0.995202	0.994979
0.73232	0.996941	0.99655	0.996053	0.995755	0.995559
0.749756	0.99729	0.996945	0.996507	0.996245	0.996072
0.767192	0.9976	0.997295	0.996909	0.996677	0.996525
0.784628	0.997874	0.997605	0.997264	0.99706	0.996927
0.802064	0.998117	0.997879	0.997579	0.997399	0.997282
0.8195	0.998332	0.998122	0.997857	0.997699	0.997596
0.836937	0.998523	0.998337	0.998103	0.997964	0.997873
0.854373	0.998692	0.998528	0.998321	0.998199	0.998119
0.871809	0.998841	0.998696	0.998514	0.998407	0.998336
0.889245	0.998974	0.998846	0.998685	0.99859	0.998528
0.906681	0.999091	0.998978	0.998836	0.998753	0.998698
0.924118	0.999195	0.999095	0.99897	0.998896	0.998849
0.941554	0.999287	0.999199	0.999089	0.999024	0.998982
0.95899	0.999368	0.99929	0.999193	0.999136	0.999099
0.976426	0.99944	0.999372	0.999286	0.999236	0.999203
0.993862	0.999504	0.999444	0.999368	0.999324	0.999295
1.0113	0.999561	0.999507	0.999441	0.999402	0.999377
1.02873	0.999611	0.999564	0.999505	0.999471	0.999449
1.04617	0.999656	0.999614	0.999562	0.999532	0.999512
1.06361	0.999695	0.999658	0.999612	0.999586	0.999569
1.08104	0.99973	0.999697	0.999657	0.999633	0.999619
1.09848	0.999761	0.999732	0.999696	0.999676	0.999663
1.11592	0.999788	0.999763	0.999731	0.999713	0.999702
1.13335	0.999812	0.99979	0.999762	0.999746	0.999736
1.15079	0.999834	0.999814	0.99979	0.999775	0.999767
1.16822	0.999853	0.999835	0.999814	0.999801	0.999793
1.18566	0.99987	0.999854	0.999835	0.999824	0.999817
1.2031	0.999884	0.999871	0.999854	0.999844	0.999838
1.22053	0.999898	0.999886	0.999871	0.999862	0.999857
1.23797	0.999909	0.999899	0.999886	0.999878	0.999874
1.25541	0.99992	0.99991	0.999899	0.999892	0.999888
1.27284	0.999929	0.999921	0.99991	0.999905	0.999901
1.29028	0.999937	0.99993	0.999921	0.999916	0.999913
1.30771	0.999944	0.999938	0.99993	0.999925	0.999923
1.32515	0.999951	0.999945	0.999938	0.999934	0.999932
1.34259	0.999956	0.999951	0.999945	0.999942	0.999939
1.36002	0.999961	0.999957	0.999951	0.999948	0.999946
1.37746	0.999966	0.999962	0.999957	0.999954	0.999953
1.39489	0.99997	0.999966	0.999962	0.99996	0.999958
1.41233	0.999973	0.99997	0.999966	0.999964	0.999963
1.42977	0.999976	0.999973	0.99997	0.999968	0.999967
1.4472	0.999979	0.999976	0.999974	0.999972	0.999971
1.46464	0.999981	0.999979	0.999977	0.999975	0.999974
1.48208	0.999983	0.999982	0.999979	0.999978	0.999977
1.49951	0.999985	0.999984	0.999982	0.999981	0.99998
1.51695	0.999987	0.999986	0.999984	0.999983	0.999982
1.53438	0.999988	0.999987	0.999986	0.999985	0.999984
1.55182	0.99999	0.999989	0.999987	0.999987	0.999986
1.56926	0.999991	0.99999	0.999989	0.999988	0.999988
1.58669	0.999992	0.999991	0.99999	0.999989	0.999989
1.60413	0.999993	0.999992	0.999991	0.999991	0.99999
1.62156	0.999994	0.999993	0.999992	0.999992	0.999992
1.639	0.999994	0.999994	0.999993	0.999993	0.999992
1.65644	0.999995	0.999995	0.999994	0.999994	0.999993
1.67387	0.999996	0.999995	0.999995	0.999994	0.999994
1.69131	0.999996	0.999996	0.999995	0.999995	0.999995
1.70875	0.999997	0.999996	0.999996	0.999996	0.999995
1.72618	0.999997	0.999997	0.999996	0.999996	0.999996
1.74362	0.999997	0.999997	0.999997	0.999997	0.999996
1.76105	0.999998	0.999997	0.999997	0.999997	0.999997
1.77849	0.999998	0.999998	0.999997	0.999997	0.999997
1.79593	0.999998	0.999998	0.999998	0.999998	0.999998
1.81336	0.999998	0.999998	0.999998	0.999998	0.999998
1.8308	0.999999	0.999998	0.999998	0.999998	0.999998
1.84824	0.999999	0.999999	0.999998	0.999998	0.999998
1.86567	0.999999	0.999999	0.999999	0.999999	0.999998
1.88311	0.999999	0.999999	0.999999	0.999999	0.999999
1.90054	0.999999	0.999999	0.999999	0.999999	0.999999
1.91798	0.999999	0.999999	0.999999	0.999999	0.999999
1.93542	0.999999	0.999999	0.999999	0.999999	0.999999
1.95285	0.999999	0.999999	0.999999	0.999999	0.999999
1.97029	0.999999	0.999999	0.999999	0.999999	0.999999
1.98772	1	0.999999	0.999999	0.999999	0.999999
2.00516	1	1	0.999999	0.999999	0.999999
2.0226	1	1	1	1	1
2.04003	1	1	1	1	1
2.05747	1	1	1	1	1
2.07491	1	1	1	1	1
2.09234	1	1	1	1	1
2.10978	1	1	1	1	1
2.12721	1	1	1	1	1
2.14465	1	1	1	1	1
2.16209	1	1	1	1	1
2.17952	1	1	1	1	1
2.19696	1	1	1	1	1
2.21439	1	1	1	1	1
2.23183	1	1	1	1	1
2.24927	1	1	1	1	1
2.2667	1	1	1	1	1
2.28414	1	1	1	1	1
2.30158	1	1	1	1	1
2.31901	1	1	1	1	1
2.33645	1	1	1	1	1
2.35388	1	1	1	1	1
2.37132	1	1	1	1	1
2.38876	1	1	1	1	1
2.40619	1	1	1	1	1
2.42363	1	1	1	1	1
2.44107	1	1	1	1	1
2.4585	1	1	1	1	1
2.47594	1	1	1	1	1
2.49337	1	1	1	1	1
2.51081	1	1	1	1	1
2.52825	1	1	1	1
2.54568	1	1	1	1
2.56312	1	1	1	1
2.58055	1	1	1	1
2.59799	1	1	1	1
2.61543	1	1	1	1
2.63286	1	1	1	1
2.6503	1	1	1	1
2.66774	1	1	1	1
2.68517	1	1	1	1
2.70261	1	1	1	1
2.72004	1	1	1	1
2.73748	1	1	1	1
2.75492	1	1	1
2.77235	1	1	1
2.78979	1	1	1
2.80723	1	1	1
2.82466	1	1	1
2.8421	1	1	1
2.85953	1	1	1
2.87697	1	1	1
2.89441	1	1	1
2.91184	1	1	1
2.92928	1	1	1
2.94671	1	1	1
2.96415	1	1	1
2.98159	1	1	1
2.99902	1	1	1
3.01646	1	1	1
3.0339	1	1
3.05133	1	1
3.06877	1	1
3.0862	1	1
3.10364	1	1
3.12108	1	1
3.13851	1	1
3.15595	1	1
3.17338	1	1
3.19082	1	1
3.20826	1	1
3.22569	1	1
3.24313	1	1
3.26057	1	1
3.278	1	1
3.29544	1	1
3.31287	1	1
3.33031	1	1
3.34775	1	1
3.36518	1	1
3.38262	1	1
3.40006	1	1
3.41749	1	1
3.43493	1	1
3.45236	1
3.4698	1

## Sheet: Figure 4B
Data
Time (h)	ThT fluorescence intensity (AU)
	50 nM monomer (1% seed)					100 nM monomer (1% seed)					125 nM monomer (1% seed)				187.5 nM monomer (1% seed)					375 nM monomer (1% seed)				625 nM monomer (1% seed)
0	52	48	49	51	50	51	52	45	49	53	49	53	48	50	49	50	51	51	50	51	53	50	48	49	52	51	49	50
0.05	54	49	49	48	49	49	49	50	50	52	50	50	52	50	49	49	50	51	49	50	49	50	50	50	49	52	48	50
0.1	48	52	49	50	51	49	51	51	50	51	48	49	50	48	49	52	48	50	49	49	53	49	49	50	49	51	52	46
0.15	52	50	49	47	50	49	51	48	49	48	51	51	49	49	50	48	50	49	51	51	51	51	50	49	48	50	50	48
0.2	53	50	51	51	49	50	50	51	52	48	48	50	50	47	51	48	51	52	48	49	51	48	50	49	49	52	50	50
0.25	52	48	47	48	49	47	50	50	50	49	49	50	50	50	49	50	49	52	49	50	52	51	49	51	50	49	53	48
0.3	52	50	50	46	47	48	49	47	52	51	52	51	49	48	49	47	49	50	50	50	52	52	51	51	52	51	49	51
0.35	49	49	46	50	50	48	47	49	48	48	52	50	46	48	50	47	51	48	48	50	50	51	50	51	49	53	51	51
0.4	51	49	48	49	48	48	50	50	49	51	49	48	48	49	50	49	51	51	49	51	51	49	49	52	52	51	53	51
0.45	51	49	47	49	48	48	49	49	50	50	52	52	48	47	51	49	50	48	50	50	50	54	50	53	54	52	51	50
0.5	49	50	51	52	49	49	49	48	50	51	50	50	49	47	50	51	51	50	49	49	52	51	53	55	56	54	52	52
0.55	52	50	51	48	47	48	51	51	50	48	50	51	49	47	50	49	51	50	50	51	49	53	49	57	58	56	53	51
0.6	51	47	48	48	48	49	48	51	48	50	49	51	49	49	50	48	50	51	48	52	51	53	54	63	64	63	56	55
0.65	52	51	47	50	47	49	51	51	52	48	52	51	51	52	50	48	50	48	50	54	52	56	54	75	76	76	61	61
0.7	54	47	49	50	49	48	51	51	50	51	50	52	50	50	48	49	49	50	50	66	61	64	61	92	95	101	75	74
0.75	52	52	48	52	48	50	48	50	50	49	49	50	49	50	50	51	51	51	48	81	67	73	75	113	119	128	99	98
0.8	52	51	49	50	49	49	50	50	50	49	49	52	49	52	49	50	51	54	52	101	80	91	88	142	148	166	127	124
0.85	54	45	47	48	48	50	52	52	47	53	48	49	51	48	52	52	56	55	56	118	107	110	115	173	179	200	157	156
0.9	51	54	54	48	50	48	52	49	51	47	50	53	52	50	53	52	64	60	56	142	122	135	138	201	211	237	194	191
0.95	49	49	50	49	48	46	50	49	48	49	50	50	50	48	56	59	68	67	66	161	146	151	150	225	235	254	217	227
1	50	49	51	49	50	45	52	52	49	51	52	51	51	51	64	65	78	76	75	180	165	169	168	247	257	272	237	249
1.05	52	48	47	49	49	47	54	52	51	49	51	53	51	50	73	71	91	86	85	197	181	179	186	261	268	280	254	262
1.1	52	47	44	47	48	50	54	53	51	51	48	51	51	48	83	77	96	93	93	204	197	194	202	265	282	287	268	271
1.15	54	49	46	47	49	48	55	59	53	52	54	56	53	51	92	92	105	106	98	218	210	205	208	269	288	290	272	275
1.2	52	51	49	51	47	49	60	59	55	52	53	55	56	54	99	101	113	112	109	224	219	215	216	278	298	301	276	282
1.25	52	51	49	50	48	52	59	61	55	51	56	59	60	55	110	106	119	117	114	227	227	221	218	280	295	303	280	289
1.3	53	52	47	49	50	50	64	67	57	56	58	60	58	58	114	110	121	123	122	230	230	229	233	278	304	309	281	290
1.35	52	49	49	47	46	52	65	65	60	59	61	62	64	59	120	119	125	132	128	234	236	233	232	277	305	307	281	290
1.4	52	52	48	49	47	54	66	68	60	58	64	65	67	63	127	123	133	134	127	236	236	237	239	279	302	307	283	291
1.45	52	52	51	49	49	55	69	73	65	62	66	71	68	68	130	128	132	137	134	239	234	238	240	278	308	308	284	288
1.5	54	53	48	52	49	58	72	75	68	65	69	72	73	69	134	131	139	141	135	237	235	240	239	276	311	312	284	296
1.55	55	55	52	50	47	61	71	74	68	67	73	76	73	73	137	137	141	141	141	238	236	240	243	284	310	314	284	293
1.6	54	54	47	50	50	59	75	77	70	68	75	75	77	75	141	139	142	143	140	239	239	241	244	285	311	313	284	297
1.65	58	55	49	53	49	63	76	78	73	73	78	79	78	79	138	138	144	147	148	244	236	242	250	285	311	308	288	293
1.7	61	58	49	52	50	63	76	81	73	74	82	82	81	77	138	142	149	145	148	239	236	244	244	284	311	311	284	297
1.75	56	56	50	52	52	66	78	80	75	76	79	83	82	78	145	143	149	145	146	241	235	245	243	288	315	313	283	293
1.8	59	59	50	54	52	69	77	81	81	73	86	82	83	78	141	142	150	149	152	237	235	241	246	285	310	314	284	292
1.85	62	59	51	55	49	69	79	81	78	77	86	89	83	80	141	146	151	148	148	241	235	241	245	286	313	314	283	293
1.9	61	60	54	57	53	69	84	83	78	78	86	86	85	81	141	143	150	147	149	235	235	239	243	285	307	311	280	289
1.95	63	60	52	56	58	73	81	84	81	79	85	89	86	83	142	144	152	144	148	238	230	242	245	288	309	312	282	287
2	64	62	54	59	56	73	78	86	84	82	90	91	85	83	143	142	150	149	150	231	234	245	246	288	310	311	279	286
2.05	66	60	54	58	55	75	82	87	81	87	90	89	86	88	144	139	146	149	148	237	229	244	249	290	312	308	276	284
2.1	64	62	56	59	57	74	79	86	83	83	88	88	88	86	143	143	145	146	149	230	227	243	246	285	306	304	274	280
2.15	66	63	57	61	59	74	83	85	83	85	93	91	88	86	145	140	144	148	145	236	227	244	245	288	310	311	273	284
2.2	68	62	57	62	60	74	83	86	86	85	92	91	87	89	141	142	146	146	146	228	224	240	245	290	308	308	274	279
2.25	67	62	58	62	59	76	82	86	82	84	89	93	86	86	143	138	143	140	148	233	228	237	240	285	309	307	268	276
2.3	67	66	60	64	58	77	80	86	80	83	91	91	85	88	145	140	142	142	146	226	223	234	246	284	303	305	272	274
2.35	69	64	61	64	60	77	81	85	84	84	90	92	87	85	141	137	146	142	148	230	216	231	245	288	303	301	274	278
2.4	67	59	62	66	60	78	81	84	83	86	88	93	86	85	141	135	137	140	142	225	221	230	241	287	304	300	270	271
2.45	71	63	65	68	61	78	80	86	82	84	91	92	86	88	141	135	141	141	144	221	217	229	240	286	299	300	264	269
2.5	71	66	66	65	61	79	82	86	88	85	90	95	86	84	145	132	139	138	146	223	216	220	240	281	303	308	262	269
2.55	73	66	65	65	63	80	82	88	83	86	90	94	85	86	139	134	139	137	143	223	210	216	236	285	301	298	265	267
2.6	68	65	65	64	64	81	83	85	81	87	91	91	83	85	137	130	137	135	140	217	212	221	238	281	299	297	261	263
2.65	69	69	67	66	60	79	81	85	82	89	88	93	83	82	139	130	133	132	143	216	205	220	234	277	298	294	258	265
2.7	73	68	63	64	62	82	81	87	86	85	88	92	84	85	135	128	134	134	139	212	202	217	236	279	302	292	254	257
2.75	69	68	67	65	65	79	80	88	83	83	88	95	82	82	133	126	135	131	140	213	203	212	233	277	301	291	256	263
2.8	73	65	65	66	66	78	81	86	85	84	89	92	84	84	136	128	133	131	142	212	202	212	232	275	299	292	254	261
2.85	71	67	66	64	64	79	81	88	81	80	87	90	83	81	132	125	131	130	138	209	200	212	231	272	295	290	245	255
2.9	70	67	66	67	63	80	80	85	82	83	86	91	82	82	131	125	132	132	137	209	199	211	232	272	294	287	246	256
2.95	74	67	67	66	66	82	78	85	85	83	90	98	82	81	134	123	132	130	139	205	196	208	225	267	294	287	246	250
3	75	67	67	66	63	79	79	86	83	85	85	91	82	80	132	123	130	128	136	203	193	206	223	264	296	282	240	251
3.05	73	70	68	66	65	77	82	85	82	81	88	93	79	80	131	124	133	126	134	201	190	204	224	266	296	283	241	250
3.1	71	66	67	66	65	79	80	85	83	83	89	91	82	83	128	124	129	124	133	197	195	200	223	263	293	281	233	244
3.15	71	66	67	65	65	80	80	83	82	85	83	91	80	82	131	121	126	124	129	195	189	198	220	257	289	282	233	240
3.2	70	71	66	66	66	79	80	85	82	83	86	90	80	80	128	119	127	125	131	193	190	204	221	261	293	280	232	237
3.25	73	66	69	66	65	80	80	87	82	81	87	90	78	78	127	121	127	122	127	190	186	200	215	256	290	274	232	231
3.3	70	67	69	63	68	77	76	83	81	80	84	91	81	80	126	120	125	123	129	191	184	194	215	254	289	275	230	235
3.35	70	66	68	64	64	76	79	83	82	81	86	89	78	82	126	120	125	122	128	186	181	195	209	253	290	268	223	233
3.4	70	66	66	62	67	77	78	86	82	80	85	90	78	79	122	123	124	123	127	187	181	194	209	250	289	264	224	232
3.45	71	68	67	63	65	75	78	84	81	80	85	89	77	79	124	116	126	120	130	188	179	191	213	252	291	268	224	227
3.5	72	66	65	62	62	77	76	86	82	82	81	85	80	75	126	117	127	116	128	187	177	193	212	247	287	268	224	223
3.55	74	71	67	66	64	80	80	85	83	82	84	87	76	83	118	114	125	118	126	181	174	185	205	246	285	265	220	221
3.6	73	68	67	64	64	78	77	85	81	78	84	87	78	80	120	113	122	119	124	183	172	186	203	245	286	261	222	225
3.65	70	68	67	64	66	76	77	85	83	80	84	87	76	78	118	114	122	120	127	178	171	179	203	251	280	264	219	216
3.7	71	68	67	67	65	75	79	80	82	80	82	90	78	78	120	113	121	117	128	178	171	180	205	247	283	265	215	216
3.75	74	67	65	63	67	76	79	84	79	78	85	87	79	79	117	110	119	113	128	177	169	179	201	238	280	260	222	217
3.8	73	67	65	66	65	75	75	83	79	79	84	88	78	77	119	111	122	115	122	175	163	178	198	240	285	259	218	212
3.85	71	67	66	64	66	74	78	83	80	77	84	88	76	79	113	114	120	115	123	172	166	173	194	239	282	260	216	216
3.9	70	69	65	64	67	77	80	83	81	79	83	88	76	78	118	112	121	112	126	170	165	171	193	237	280	255	211	209
3.95	72	69	67	63	64	76	79	82	78	78	82	86	77	78	117	110	116	112	125	166	163	169	194	230	279	259	213	212
4	70	68	65	64	65	77	76	84	81	77	80	86	76	77	116	109	115	109	125	170	163	166	189	231	281	254	210	206
4.05	69	68	66	63	66	74	76	80	79	77	80	86	75	76	112	110	116	112	123	166	161	169	193	230	274	253	208	211
4.1	72	68	63	62	66	74	78	82	81	77	80	88	75	76	117	108	114	109	123	166	158	168	188	231	275	249	210	208
4.15	71	69	66	65	63	76	78	80	78	75	82	87	77	74	114	109	117	108	120	162	158	161	188	227	276	252	204	207
4.2	69	70	65	64	66	76	75	79	77	76	80	85	76	78	113	110	112	109	120	164	158	165	188	227	279	247	207	203
4.25	69	68	64	62	66	74	76	79	78	78	81	85	75	78	115	111	113	109	122	161	156	158	186	223	275	247	206	198
4.3	69	68	66	64	66	73	77	82	75	76	81	83	74	75	111	108	112	108	122	161	153	155	182	222	272	244	204	199
4.35	69	67	67	65	64	74	77	79	77	76	79	84	75	75	112	108	112	110	120	164	152	157	184	222	271	248	200	196
4.4	69	69	67	60	68	72	76	83	79	76	81	83	74	75	112	108	113	113	122	161	151	154	180	218	269	244	204	197
4.45	69	68	66	61	65	76	77	80	79	76	80	86	75	76	110	104	114	107	121	160	148	158	180	222	267	238	198	197
4.5	71	68	65	62	64	74	77	80	76	76	80	85	73	76	109	107	113	108	120	161	147	153	179	219	272	246	198	196
4.55	69	67	63	61	66	71	76	82	77	75	79	82	72	75	107	104	109	105	120	154	145	156	179	219	265	245	195	192
4.6	70	67	65	64	66	74	75	80	74	77	79	82	72	74	112	108	113	110	121	159	148	151	177	217	265	242	201	193
4.65	71	68	66	64	64	74	75	74	76	74	75	83	72	76	109	105	111	106	120	159	146	152	174	215	262	239	195	189
4.7	69	69	64	62	65	79	76	77	76	74	77	83	75	76	107	103	117	108	126	160	147	150	175	216	261	232	201	190
4.75	67	67	63	63	64	76	76	79	75	75	76	84	71	76	108	99	110	108	118	160	140	153	175	214	263	245	197	191
4.8	69	73	64	62	66	75	76	81	77	75	80	84	73	73	108	106	112	106	118	156	143	149	175	217	262	237	191	188
4.85	69	67	66	61	63	72	76	79	75	77	77	85	71	74	107	106	110	103	118	155	141	148	170	205	259	230	193	183
4.9	71	68	67	62	63	71	73	81	77	73	79	82	73	78	107	103	110	104	120	153	145	147	173	206	259	235	189	182
4.95	67	67	62	60	63	70	74	82	74	72	76	83	71	73	107	102	113	103	113	150	139	146	169	203	258	230	190	181
5	68	69	64	62	62	72	74	78	75	74	79	84	74	75	104	106	109	106	114	151	141	147	174	200	254	226	189	183
5.05	67	67	63	62	65	72	74	78	75	73	77	82	73	76	106	103	110	102	112	152	141	145	169	204	255	227	190	181
5.1	69	67	65	61	66	71	75	78	74	74	75	81	72	74	105	102	108	101	111	148	141	144	160	205	252	229	184	183
5.15	68	67	62	61	63	71	74	80	71	71	77	83	73	71	103	99	108	105	108	150	137	145	164	199	251	229	189	179
5.2	68	66	66	61	65	73	74	78	74	73	78	80	73	72	106	100	106	101	114	147	137	147	164	202	254	229	180	177
5.25	69	68	62	61	65	69	76	76	76	72	75	84	70	74	105	102	109	101	113	150	139	147	165	203	251	229	182	174
5.3	68	66	64	60	63	72	73	77	75	74	77	82	70	72	105	102	107	102	112	149	137	144	158	192	246	225	183	176
5.35	71	68	65	64	65	73	73	77	76	74	77	82	74	71	105	99	107	102	109	148	137	144	155	195	250	224	178	172
5.4	67	68	61	64	64	71	73	76	74	72	78	81	71	75	105	99	107	103	113	147	136	141	157	198	248	225	181	174
5.45	68	67	65	60	66	73	74	77	77	72	75	79	71	75	103	100	106	100	110	146	136	141	159	195	248	226	181	172
5.5	68	65	61	62	63	70	73	76	75	71	76	79	72	71	101	99	105	101	112	144	135	142	158	190	244	219	181	172
5.55	68	65	65	62	63	70	74	76	75	72	75	83	73	73	103	98	107	102	110	143	134	141	157	186	245	218	182	173
5.6	66	65	59	61	63	75	71	76	72	73	76	81	71	73	99	98	104	103	106	146	133	141	154	191	246	220	182	170
5.65	69	66	62	62	62	70	71	76	74	72	75	79	71	72	102	97	101	100	106	147	132	136	153	185	243	219	176	170
5.7	69	66	63	64	64	68	73	77	74	73	76	81	70	74	100	98	106	99	110	144	130	140	155	186	248	214	175	169
5.75	67	68	63	61	64	69	74	77	71	71	75	78	70	74	104	96	106	100	107	141	131	138	148	187	241	218	174	168
5.8	68	67	64	61	65	69	75	76	73	73	76	80	70	73	101	95	104	99	107	143	132	142	146	185	244	217	173	167
5.85	66	65	63	60	64	72	73	76	73	71	76	78	72	72	98	97	101	99	108	143	131	137	147	185	243	218	175	169
5.9	68	67	62	62	63	70	70	77	73	75	74	79	71	72	101	97	104	98	105	144	130	137	146	186	240	216	176	169
5.95	66	67	62	59	62	69	73	76	73	72	73	81	70	73	101	98	102	98	107	142	128	138	149	187	241	213	177	165
6	69	66	61	63	63	67	73	76	75	71	76	80	70	72	98	97	100	99	108	140	130	137	148	184	240	218	173	169
6.05	66	66	62	59	63	71	72	74	73	70	76	78	71	70	99	94	101	100	108	141	126	138	142	186	238	211	176	167
6.1	68	67	61	59	63	71	72	78	73	72	76	81	70	72	98	96	100	96	111	143	130	135	143	184	239	214	172	167
6.15	65	66	60	60	65	68	72	75	73	71	77	78	67	73	98	97	101	100	108	141	127	135	140	182	233	210	169	160
6.2	65	66	62	60	63	70	73	76	75	71	76	79	69	71	99	96	103	98	110	138	129	136	145	180	235	214	169	162
6.25	64	66	61	59	62	72	71	75	72	72	74	78	70	71	100	94	102	100	108	136	132	135	142	183	228	205	169	163
6.3	67	66	60	60	62	69	74	76	73	71	75	78	70	72	99	96	103	98	107	140	126	135	139	185	237	209	171	164
6.35	66	65	61	61	63	70	72	75	74	73	74	77	68	73	97	90	101	98	112	137	126	133	139	177	235	207	173	159
6.4	68	65	61	60	62	70	70	76	71	71	76	79	72	70	99	93	100	96	108	137	125	134	138	176	233	211	173	160
6.45	65	65	62	61	63	68	69	74	72	70	73	78	71	72	96	91	100	97	105	135	125	137	141	177	233	209	172	160
6.5	66	67	61	60	65	71	71	75	71	71	74	77	69	70	96	94	98	94	106	134	124	134	136	182	231	210	167	162
6.55	67	65	61	59	63	68	69	74	70	69	73	77	68	70	97	92	101	100	107	133	127	133	133	182	227	206	165	164
6.6	67	65	61	60	64	72	69	75	71	66	74	78	71	72	98	92	101	95	103	132	126	131	142	184	230	204	164	157
6.65	65	68	60	58	63	67	73	74	72	71	75	78	69	70	98	96	102	95	103	132	122	133	137	181	237	210	164	158
6.7	64	64	61	60	64	69	71	75	72	71	75	76	69	71	98	93	99	95	104	130	124	130	131	183	230	202	165	156
6.75	65	65	62	59	62	67	70	74	71	71	72	76	70	73	98	91	101	96	104	130	124	128	133	180	229	205	166	160
6.8	66	66	60	58	61	69	71	74	72	72	76	77	68	70	98	91	98	97	101	131	122	128	135	183	233	206	163	160
6.85	66	64	59	59	65	68	72	75	72	72	75	78	70	71	97	92	97	97	103	127	125	134	133	178	232	205	167	163
6.9	64	66	63	60	62	69	72	75	73	69	74	78	70	71	97	93	98	93	104	128	125	134	140	175	230	207	169	164
6.95	66	65	63	60	61	70	70	74	72	72	76	76	69	71	96	92	98	96	107	128	121	132	133	175	228	201	170	154
7	66	64	62	59	61	66	74	71	69	70	73	77	70	71	97	93	98	97	102	128	122	127	134	178	233	203	171	157
7.05	64	63	60	58	63	69	71	73	71	69	73	78	69	71	91	87	93	92	106	131	124	129	133	180	229	202	167	155
7.1	64	65	61	60	66	67	70	73	71	69	74	78	68	72	97	88	97	93	104	133	123	128	132	180	227	195	167	160
7.15	65	64	58	60	65	69	67	74	72	72	75	76	70	71	96	91	99	95	100	132	120	128	136	179	228	198	164	159
7.2	66	64	61	58	64	66	70	75	73	72	74	76	66	70	96	90	94	99	103	131	118	129	136	182	231	200	163	159
7.25	65	64	60	60	64	66	70	75	71	70	72	76	68	70	94	88	95	95	101	132	120	129	133	179	231	199	166	157
7.3	65	63	60	57	62	69	68	75	73	69	72	77	67	70	97	92	94	94	100	130	120	130	130	173	226	201	167	159
7.35	65	63	61	57	64	65	72	74	71	72	77	78	69	72	99	89	95	92	100	128	120	133	128	178	228	201	170	161
7.4	66	64	64	59	64	63	66	73	70	71	72	81	71	72	95	88	96	94	101	129	118	129	128	179	227	199	164	155
7.45	65	71	62	64	59	72	68	75	70	70	75	76	64	71	94	86	97	92	98	129	124	127	133	179	230	200	161	160
7.5	62	65	60	58	61	67	72	71	72	69	79	77	64	65	99	89	97	94	101	126	116	129	125	180	225	202	168	156
7.55	68	62	61	59	59	70	66	74	71	69	73	78	64	70	90	90	100	93	100	126	123	127	129	173	234	196	165	157
7.6	67	66	61	58	60	68	68	72	70	65	69	79	72	71	94	87	92	92	100	125	120	131	128	180	230	198	160	157
7.65	64	65	62	59	59	67	70	72	71	65	71	75	69	69	94	89	94	96	100	122	121	128	131	175	222	198	161	154
7.7	63	61	59	58	62	65	70	74	72	69	71	75	68	70	92	86	95	90	104	125	116	126	130	172	229	195	165	151
7.75	66	66	59	59	63	68	70	72	70	65	71	76	68	69	95	88	94	90	100	124	123	127	129	178	225	190	164	153
7.8	65	65	59	59	62	66	72	75	70	67	69	77	70	68	92	85	93	91	101	121	120	130	126	175	221	196	161	156
7.85	64	67	60	59	63	67	70	73	70	69	71	72	69	70	94	85	91	92	101	125	117	126	127	171	223	195	163	156
7.9	65	62	59	57	62	66	71	73	69	67	73	75	67	69	94	86	97	93	99	124	119	123	127	174	221	195	160	152
7.95	65	65	60	58	62	66	70	72	69	68	71	71	65	71	92	86	95	93	101	123	121	125	131	172	220	193	160	154
8	63	64	61	58	63	65	72	73	70	68	74	75	66	69	94	88	93	90	102	125	119	123	128	172	219	194	157	154
8.05	64	62	61	61	59	67	68	72	74	67	72	73	66	70	93	86	97	93	101	122	119	122	127	171	217	195	161	151
8.1	65	64	59	57	62	66	67	74	72	67	73	77	67	69	93	88	92	90	97	122	116	122	129	169	217	195	155	158
8.15	62	64	60	60	65	66	69	75	68	68	73	74	67	68	95	85	95	91	100	122	118	121	124	168	218	190	156	156
8.2	66	64	59	59	62	65	68	71	69	69	72	75	66	70	93	87	93	91	99	118	118	121	129	164	218	192	157	154
8.25	62	64	59	58	63	65	66	70	69	68	72	73	66	71	91	88	92	91	100	121	120	121	128	168	216	196	157	155
8.3	65	65	62	57	63	67	70	70	68	69	75	72	68	69	89	84	90	90	101	119	116	123	128	164	217	190	162	153
8.35	61	65	58	59	62	64	69	70	69	68	74	76	69	69	94	87	92	90	97	120	121	124	128	171	219	191	156	155
8.4	61	61	59	57	62	65	68	68	69	68	73	73	66	70	88	86	93	91	97	118	118	122	127	171	216	187	161	157
8.45	62	64	60	59	65	65	70	72	71	70	71	75	68	69	93	86	92	91	102	122	118	127	130	170	225	186	156	152
8.5	64	65	61	58	61	66	68	69	69	68	70	74	68	71	90	87	90	88	99	122	116	121	126	163	217	183	156	153
8.55	63	66	58	58	62	67	68	70	68	66	73	73	67	68	91	86	90	91	96	117	116	123	130	165	215	189	154	151
8.6	64	63	59	60	58	64	66	71	70	66	73	73	66	67	92	86	91	88	99	120	115	123	124	169	216	187	155	157
8.65	61	62	60	58	62	63	67	69	71	68	73	73	65	68	92	87	91	88	99	119	112	124	126	166	215	184	154	153
8.7	63	62	58	59	63	65	68	71	66	69	70	75	65	69	90	86	93	89	98	117	114	123	124	167	217	185	155	148
8.75	62	64	59	56	62	65	67	70	69	63	71	71	66	69	90	86	91	89	99	118	113	123	125	165	213	188	156	154
8.8	63	64	58	55	61	64	66	70	69	69	72	74	68	67	91	85	90	89	101	118	111	122	123	170	219	190	154	152
8.85	62	65	59	56	63	65	68	69	67	67	74	74	67	70	91	88	88	88	97	119	113	122	124	167	216	184	155	148
8.9	62	66	60	58	60	64	66	69	70	66	71	72	69	71	88	85	89	88	102	121	116	123	127	165	210	187	155	151
8.95	64	64	58	60	64	64	68	67	68	67	73	75	66	68	91	87	90	89	100	119	114	124	129	162	213	186	156	153
9	63	65	58	56	65	63	64	70	68	69	72	73	69	69	92	86	92	91	99	118	113	118	126	166	212	186	154	152
9.05	63	63	57	59	63	66	67	70	70	69	71	72	66	68	92	84	87	88	98	114	111	121	123	162	212	182	156	147
9.1	62	64	60	58	64	66	66	68	70	65	74	74	67	70	89	86	89	88	96	116	115	118	125	163	213	182	151	150
9.15	59	63	59	58	63	65	67	67	70	67	69	73	66	69	88	84	86	90	99	117	114	118	121	162	211	184	154	151
9.2	61	65	57	58	60	64	67	69	67	66	71	71	66	68	89	85	90	86	97	120	114	120	124	158	207	183	152	147
9.25	63	63	58	58	61	63	67	70	68	68	73	75	68	68	91	84	89	88	97	116	115	123	126	158	208	186	152	149
9.3	63	63	59	57	61	65	69	67	68	65	70	73	66	67	89	86	90	90	98	116	114	120	128	156	209	183	149	146
9.35	61	62	59	57	61	66	66	67	68	67	71	74	66	69	86	86	88	90	96	117	116	119	129	160	205	183	152	149
9.4	61	64	59	59	60	64	67	69	68	68	70	73	66	68	89	85	87	93	99	116	113	117	125	161	208	183	153	147
9.45	62	62	59	59	62	65	65	67	68	66	70	71	67	69	86	81	89	90	97	118	111	117	129	157	208	181	153	147
9.5	64	64	58	56	62	65	66	68	66	66	70	73	65	66	89	83	86	89	97	114	113	119	125	160	209	183	154	146
9.55	60	63	56	57	64	64	68	69	68	66	71	70	67	68	85	85	89	88	97	114	115	120	127	158	206	181	153	143
9.6	61	63	59	56	62	63	67	68	69	65	74	70	65	65	89	85	88	87	95	115	113	123	127	157	201	182	151	145
9.65	62	62	58	57	63	64	69	69	67	67	73	73	66	67	90	85	88	87	98	116	113	120	127	159	210	177	149	147
9.7	62	66	58	55	63	63	68	71	68	67	70	73	66	68	87	84	87	87	99	115	112	117	121	160	209	180	146	145
9.75	61	64	61	59	61	65	68	69	66	67	71	72	65	68	88	86	87	88	97	111	116	113	128	161	202	179	147	142
9.8	62	62	57	57	61	63	65	69	66	67	71	73	66	67	87	83	89	88	97	113	112	117	127	162	207	183	146	144
9.85	60	65	59	56	60	66	65	67	66	68	67	72	66	68	88	84	90	86	93	112	110	117	126	161	207	183	146	143
9.9	60	64	55	56	60	62	66	67	66	68	72	71	65	65	89	84	83	88	95	114	112	116	127	163	208	182	145	144
9.95	61	66	61	55	62	65	64	69	64	66	70	73	64	67	92	84	86	88	94	118	109	115	128	161	206	180	148	147
10	61	64	61	57	60	64	66	68	67	68	70	72	65	66	87	84	86	88	97	116	110	116	122	162	207	183	143	144
10.05	61	63	59	59	63	64	66	69	68	66	70	70	66	69	87	86	86	88	93	115	108	119	122	160	208	183	144	139
10.1	62	66	58	56	61	66	67	68	69	66	73	73	64	69	88	86	85	91	96	115	110	114	124	160	204	178	146	142
10.15	60	65	59	57	62	65	67	69	72	65	73	70	64	65	89	84	87	85	93	115	109	114	121	154	199	182	145	142
10.2	56	63	60	57	60	63	64	67	66	67	72	70	67	67	86	81	85	89	93	113	106	122	121	155	203	181	144	142
10.25	56	62	62	53	61	63	67	67	68	65	69	72	65	68	85	84	87	85	98	113	106	119	124	151	201	175	144	147
10.3	60	64	57	58	63	63	65	68	66	66	71	77	63	67	85	84	86	87	95	113	111	114	120	154	202	178	142	141
10.35	60	61	59	56	63	63	67	66	68	63	71	71	65	67	87	80	91	85	96	113	108	117	124	160	203	178	145	143
10.4	60	64	59	56	60	60	69	70	67	66	68	71	65	68	88	80	84	84	97	113	111	119	120	154	202	179	145	142
10.45	61	61	58	57	62	66	64	67	67	67	71	69	68	74	88	84	85	86	96	114	108	116	125	155	198	182	140	141
10.5	61	63	58	57	61	63	66	66	66	68	70	72	64	68	85	80	85	85	93	112	110	120	129	152	196	175	141	141
10.55	60	64	57	58	60	64	66	68	69	67	69	70	67	66	89	82	84	83	95	112	110	119	120	152	198	173	144	143
10.6	61	59	57	56	60	66	65	66	66	65	67	69	66	65	87	81	85	82	95	115	109	112	126	154	201	173	143	141
10.65	58	63	56	57	59	62	66	66	66	64	70	71	64	66	87	80	83	88	96	111	112	117	122	150	202	172	143	139
10.7	60	65	58	55	59	62	64	67	69	67	70	72	64	66	90	84	87	86	96	112	108	117	124	152	205	173	142	138
10.75	60	62	58	57	61	66	65	66	69	65	67	71	66	66	84	84	85	84	95	113	106	120	124	150	199	173	142	136
10.8	58	62	59	59	60	62	67	66	68	64	70	72	65	65	92	83	84	86	93	108	106	111	123	157	203	171	140	139
10.85	59	63	59	57	60	63	66	66	67	66	70	71	66	66	86	79	83	87	93	113	108	111	124	154	200	169	144	137
10.9	61	65	58	55	59	63	63	64	67	66	69	69	64	66	86	81	85	85	95	113	107	112	125	150	204	168	143	136
10.95	60	62	59	57	62	63	65	64	66	67	69	69	66	68	87	81	84	86	92	115	106	112	122	154	202	164	141	134
11	60	64	58	56	60	62	64	66	65	64	71	70	65	68	84	80	84	85	91	111	105	116	120	152	200	167	143	136
11.05	59	63	57	55	61	61	66	66	66	64	69	70	65	65	85	78	84	85	96	112	104	113	125	154	198	167	140	134
11.1	60	62	59	58	60	62	65	68	67	66	68	71	64	67	85	82	85	84	93	112	108	118	123	156	197	164	142	136
11.15	62	64	59	60	61	61	66	66	65	65	73	70	64	65	84	81	83	83	94	108	108	117	118	154	202	164	142	130
11.2	59	63	59	55	60	63	64	68	65	66	69	71	62	67	84	82	83	84	94	108	102	116	122	150	197	168	141	133
11.25	60	63	57	58	62	61	64	66	67	67	70	68	67	66	86	81	81	84	91	108	107	118	121	154	197	172	135	135
11.3	61	63	58	56	59	64	67	65	67	66	70	70	65	66	86	80	84	82	94	110	105	116	121	153	191	171	138	130
11.35	58	66	58	56	60	61	64	66	65	66	71	70	65	68	86	80	83	84	92	108	107	113	120	151	191	166	136	135
11.4	60	63	58	57	61	60	62	68	65	64	71	71	64	67	84	83	80	82	93	108	104	115	124	149	192	170	135	131
11.45	60	63	58	57	62	61	63	66	66	66	70	70	66	66	84	80	82	83	92	108	104	112	129	152	194	172	138	129
11.5	58	64	57	55	61	64	64	67	67	65	71	70	64	65	84	79	83	86	93	109	101	108	126	151	193	170	139	130
11.55	59	62	59	55	60	62	63	65	65	62	70	68	64	65	84	83	84	81	93	107	102	113	120	149	193	170	138	130
11.6	58	63	58	56	61	63	62	66	67	65	69	71	64	65	85	78	81	85	96	109	104	112	123	150	195	168	139	132
11.65	60	60	58	58	61	61	63	67	65	65	68	68	64	67	83	79	83	85	94	108	101	116	121	150	192	169	138	130
11.7	58	60	56	56	63	61	65	63	67	64	68	70	65	67	85	79	83	85	92	111	105	112	126	150	194	167	140	130
11.75	61	63	58	58	59	61	65	66	64	66	67	73	64	64	83	79	83	84	93	111	104	111	121	150	197	171	138	127
11.8	60	61	58	55	60	61	65	65	63	64	67	71	66	63	81	81	86	82	95	107	101	114	124	148	195	171	137	129
11.85	58	61	58	58	60	63	64	65	66	65	69	68	65	68	82	80	82	83	94	106	101	113	121	151	194	171	140	128
11.9	60	61	58	56	61	64	65	67	63	65	69	70	64	67	84	80	84	83	94	109	103	114	117	146	196	168	138	127
11.95	58	62	58	55	60	61	62	68	64	64	70	69	65	64	85	80	80	81	92	108	103	111	116	145	197	171	139	126
12	60	63	58	56	61	61	65	65	65	65	67	72	62	66	84	79	82	80	92	107	106	110	116	143	186	167	137	126
12.05	60	62	59	55	62	62	64	64	66	65	67	72	63	65	85	78	83	82	93	107	106	114	119	146	191	168	137	127
12.1	59	65	57	56	61	62	64	63	64	63	70	70	65	65	82	80	81	82	93	105	102	110	119	145	193	165	138	127
12.15	59	63	58	57	59	63	63	65	66	63	67	71	64	65	82	79	79	81	93	105	101	113	119	146	196	168	136	127
12.2	55	61	59	56	61	63	64	63	66	63	68	70	63	66	84	79	83	82	91	104	99	112	120	152	185	173	136	127
12.25	58	63	58	55	59	63	63	67	63	64	68	70	65	65	84	78	81	81	93	107	100	114	116	148	191	169	133	127
12.3	58	62	59	56	58	63	64	65	67	64	68	68	64	65	83	75	83	80	91	106	103	115	117	146	188	172	138	126
12.35	59	63	61	54	60	62	62	64	65	64	68	68	65	66	81	77	83	80	87	102	101	112	115	147	189	165	135	125
12.4	59	62	58	55	61	60	61	63	65	66	69	70	64	65	84	79	80	80	90	104	101	111	116	146	187	170	135	121
12.45	59	64	57	53	61	62	64	64	65	64	70	69	64	67	85	77	83	81	90	104	101	116	123	147	197	166	136	123
12.5	59	63	57	55	62	60	64	66	66	63	67	71	65	65	80	77	83	82	91	108	99	111	120	148	190	163	136	125
12.55	58	64	58	56	60	61	65	64	64	64	66	69	62	66	80	80	81	78	92	107	101	110	117	142	192	166	135	120
12.6	59	60	60	56	61	60	63	66	67	65	66	72	65	63	83	80	84	79	89	103	98	115	119	139	195	167	135	124
12.65	60	61	58	58	60	61	62	65	67	64	70	69	63	65	81	76	84	81	90	103	101	113	119	143	195	160	135	125
Normalized data
Time (h)	Relative aggregate concentration
	50 nM monomer (1% seed)					100 nM monomer (1% seed)					125 nM monomer (1% seed)				187.5 nM monomer (1% seed)					375 nM monomer (1% seed)					625 nM monomer (1% seed)
0	0.0165816	-0.0674022	0.020316	0.120603	0.0810593	0.076175	0.0680851	-0.128205	-0.0232713	0.0855263	-0.0207039	0.0577049	-0.0340237	0.0277167	-0.0071839	0.0112304	0.00883436	0.00792184	0.00673401	0.00177541	0.00481653	0.0104157	-0.0026001	-0.0081794	-0.0036282	0.00825083	-0.0004813	-0.0053385	0.00226398
0.05	0.116071	-0.0146526	0.020316	-0.0603015	0.0208438	0.0113452	-0.0276596	0.00915751	0.00664894	0.0570175	0.00414079	-0.0131148	0.0724852	0.0277167	-0.0071839	0.00074869	-0.0014724	0.00792184	-0.003367	-0.0097648	-0.0004379	-0.0113214	-0.0026001	0.00204484	0.0006047	-0.0033003	0.00336936	-0.0096092	0.00226398
0.1	-0.182398	0.143596	0.020316	0.0603015	0.141275	0.0113452	0.0361702	0.03663	0.00664894	0.0285088	-0.0455487	-0.0367213	0.0192308	-0.025077	-0.0071839	0.0321937	-0.0220859	-0.0023766	-0.003367	0.00177541	-0.0056923	0.0104157	-0.0078003	-0.0030673	0.0006047	-0.0033003	-0.0004813	0.00747384	-0.0140367
0.15	0.0165816	0.0380969	0.020316	-0.120603	0.0810593	0.0113452	0.0361702	-0.0457875	-0.0232713	-0.0570175	0.0289855	0.0104918	-0.0073964	0.00131984	0.00359195	-0.009733	-0.0014724	-0.0126749	0.016835	-0.0039947	0.00481653	-0.0004529	0.0026001	0.00204484	-0.0036282	-0.0071507	-0.004332	-0.0010677	-0.0058863
0.2	0.0663265	0.0380969	0.128668	0.120603	0.0208438	0.0437601	0.00425532	0.03663	0.0664894	-0.0570175	-0.0455487	-0.0131148	0.0192308	-0.0514738	0.0143678	-0.009733	0.00883436	0.0182202	-0.013468	-0.0039947	-0.0056923	-0.0004529	-0.0130005	0.00204484	-0.0036282	-0.0033003	0.00336936	-0.0010677	0.00226398
0.25	0.0165816	-0.0674022	-0.0880361	-0.0603015	0.0208438	-0.0534846	0.00425532	0.00915751	0.00664894	-0.0285088	-0.0207039	-0.0131148	0.0192308	0.0277167	-0.0071839	0.0112304	-0.0117791	0.0182202	-0.003367	-0.0039947	-0.0004379	0.00498143	0.0026001	-0.0030673	0.00483764	0.00055006	-0.0081827	0.0117446	-0.0058863
0.3	0.0165816	0.0380969	0.0744921	-0.180904	-0.0995872	-0.0210697	-0.0276596	-0.0732601	0.0664894	0.0285088	0.0538302	0.0104918	-0.0073964	-0.025077	-0.0071839	-0.0202146	-0.0117791	-0.0023766	0.00673401	-0.0097648	-0.0004379	0.00498143	0.00780031	0.00715694	0.00483764	0.00825083	-0.0004813	-0.0053385	0.00633914
0.35	-0.132653	-0.0146526	-0.142212	0.0603015	0.0810593	-0.0210697	-0.0914894	-0.018315	-0.0531915	-0.0570175	0.0538302	-0.0131148	-0.0872781	-0.025077	0.00359195	-0.0202146	0.00883436	-0.0229733	-0.013468	0.0133156	-0.0004379	-0.0058871	0.0026001	0.00204484	0.00483764	-0.0033003	0.00722006	0.00320307	0.00633914
0.4	-0.0331633	-0.0146526	-0.03386	0	-0.0393717	-0.0210697	0.00425532	0.00915751	-0.0232713	0.0285088	-0.0207039	-0.0603279	-0.0340237	0.00131984	0.00359195	0.00074869	0.00883436	0.00792184	-0.003367	0.00177541	0.00481653	-0.0004529	-0.0078003	-0.0030673	0.00907057	0.00825083	-0.0004813	0.0117446	0.00633914
0.45	-0.0331633	-0.0146526	-0.0880361	0	-0.0393717	-0.0210697	-0.0276596	-0.018315	0.00664894	0	0.0538302	0.0340984	-0.0340237	-0.0514738	0.0143678	0.00074869	-0.0014724	-0.0229733	0.00673401	-0.0097648	-0.0004379	-0.0058871	0.0182007	0.00204484	0.0133035	0.0159516	0.00336936	0.00320307	0.00226398
0.5	-0.132653	0.0380969	0.128668	0.180905	0.0208438	0.0113452	-0.0276596	-0.0457875	0.00664894	0.0285088	0.00414079	-0.0131148	-0.0073964	-0.0514738	0.00359195	0.021712	0.00883436	-0.0023766	-0.003367	0.0190857	-0.0056923	0.00498143	0.0026001	0.0173811	0.0217694	0.0236524	0.0110708	0.00747384	0.0104143
0.55	0.0165816	0.0380969	0.128668	-0.0603015	-0.0995872	-0.0210697	0.0361702	0.03663	0.00664894	-0.0570175	0.00414079	0.0104918	-0.0073964	-0.0514738	0.00359195	0.00074869	0.00883436	-0.0023766	0.00673401	-0.0097648	0.00481653	-0.0113214	0.0130005	-0.0030673	0.0302352	0.0313531	0.0187722	0.0117446	0.00633914
0.6	-0.0331633	-0.120152	-0.03386	-0.0603015	-0.0393717	0.0113452	-0.0595745	0.03663	-0.0531915	0	-0.0207039	0.0104918	-0.0073964	0.00131984	0.00359195	-0.009733	-0.0014724	0.00792184	-0.013468	0.0133156	0.0100709	-0.0004529	0.0130005	0.0224932	0.0556328	0.0544555	0.045727	0.0245569	0.0226398
0.65	0.0165816	0.0908464	-0.0880361	0.0603015	-0.0995872	0.0113452	0.0361702	0.03663	0.0664894	-0.0570175	0.0538302	0.0104918	0.045858	0.0805103	0.00359195	-0.009733	-0.0014724	-0.0229733	0.00673401	0.00177541	0.0205797	0.00498143	0.0286011	0.0224932	0.106428	0.10066	0.0957861	0.0459107	0.0470908
0.7	0.116071	-0.120152	0.020316	0.0603015	0.0208438	-0.0210697	0.0361702	0.03663	0.00664894	0.0285088	0.00414079	0.0340984	0.0192308	0.0277167	-0.0179598	0.00074869	-0.0117791	-0.0023766	0.00673401	0.0363959	0.0836325	0.0538901	0.0702028	0.058278	0.178388	0.173817	0.192054	0.105701	0.100068
0.75	0.0165816	0.143596	-0.03386	0.180905	-0.0393717	0.0437601	-0.0595745	0.00915751	0.00664894	-0.0285088	-0.0207039	-0.0131148	-0.0073964	0.0277167	0.00359195	0.021712	0.00883436	0.00792184	-0.013468	0.0767865	0.162449	0.0864958	0.117005	0.129847	0.267279	0.266227	0.296022	0.2082	0.197872
0.8	0.0165816	0.0908464	0.020316	0.0603015	0.0208438	0.0113452	0.00425532	0.00915751	0.00664894	-0.0285088	-0.0207039	0.0340984	-0.0073964	0.0805103	-0.0071839	0.0112304	0.00883436	0.038817	0.026936	0.146028	0.267537	0.157142	0.210608	0.196305	0.390034	0.377888	0.442349	0.327781	0.303826
0.85	0.116071	-0.225651	-0.0880361	-0.0603015	-0.0393717	0.0437601	0.0680851	0.0641026	-0.0831117	0.0855263	-0.0455487	-0.0367213	0.045858	-0.025077	0.0251437	0.0321937	0.0603681	0.0491154	0.0673401	0.244119	0.356861	0.303867	0.309412	0.334331	0.521255	0.49725	0.573273	0.455904	0.434231
0.9	-0.0331633	0.249095	0.291196	-0.0603015	0.0810593	-0.0210697	0.0680851	-0.018315	0.0365692	-0.0855263	0.00414079	0.0577049	0.0724852	0.0277167	0.0359195	0.0321937	0.142822	0.100607	0.0673401	0.371061	0.482967	0.385382	0.439418	0.45191	0.639777	0.620462	0.715748	0.613923	0.576862
0.95	-0.132653	-0.0146526	0.0744921	0	-0.0393717	-0.0858995	0.00425532	-0.018315	-0.0531915	-0.0285088	0.00414079	-0.0131148	0.0192308	-0.025077	0.0682471	0.105565	0.184049	0.172696	0.16835	0.509543	0.582801	0.515805	0.522621	0.513255	0.741368	0.712871	0.78121	0.71215	0.723568
1	-0.0829082	-0.0146526	0.128668	0	0.0810593	-0.118314	0.0680851	0.0641026	-0.0232713	0.0285088	0.0538302	0.0104918	0.045858	0.0541135	0.154454	0.168455	0.287117	0.265382	0.259259	0.624945	0.682634	0.619056	0.616225	0.605273	0.834492	0.79758	0.850523	0.797566	0.813222
1.05	0.0165816	-0.0674022	-0.0880361	0	0.0208438	-0.0534846	0.131915	0.0641026	0.0365692	-0.0285088	0.0289855	0.0577049	0.045858	0.0277167	0.251437	0.231345	0.421104	0.368365	0.360269	0.717266	0.771959	0.706005	0.668227	0.697291	0.893753	0.839934	0.881328	0.870169	0.866199
1.1	0.0165816	-0.120152	-0.250564	-0.120603	-0.0393717	0.0437601	0.131915	0.0915751	0.0365692	0.0285088	-0.0455487	0.0104918	0.045858	-0.025077	0.359195	0.294235	0.472638	0.440454	0.441077	0.792277	0.80874	0.792954	0.74623	0.779084	0.910685	0.893839	0.908283	0.929959	0.902875
1.15	0.116071	-0.0146526	-0.142212	-0.120603	0.0208438	-0.0210697	0.16383	0.25641	0.0964096	0.0570175	0.10352	0.128525	0.0991124	0.0541135	0.456178	0.45146	0.565399	0.574333	0.491582	0.855748	0.882301	0.863599	0.803432	0.809757	0.927617	0.916942	0.919835	0.947042	0.919176
1.2	0.0165816	0.0908464	0.020316	0.120603	-0.0995872	0.0113452	0.323404	0.25641	0.15625	0.0570175	0.0786749	0.104918	0.178994	0.133304	0.531609	0.545795	0.647853	0.636124	0.602694	0.919219	0.913828	0.912508	0.855434	0.850654	0.965713	0.955446	0.962193	0.964126	0.947702
1.25	0.0165816	0.0908464	0.020316	0.0603015	-0.0393717	0.10859	0.291489	0.311355	0.15625	0.0285088	0.153209	0.199344	0.285503	0.159701	0.650144	0.598203	0.709693	0.687616	0.653199	0.901909	0.929591	0.955982	0.886635	0.860878	0.974179	0.943894	0.969895	0.981209	0.976228
1.3	0.0663265	0.143596	-0.0880361	0	0.0810593	0.0437601	0.451064	0.47619	0.21609	0.171053	0.202899	0.222951	0.232249	0.238891	0.693247	0.64013	0.730307	0.749406	0.734007	0.913449	0.945354	0.972285	0.928237	0.937559	0.965713	0.978548	0.992999	0.985479	0.980303
1.35	0.0165816	-0.0146526	0.020316	-0.120603	-0.159803	0.10859	0.482979	0.421245	0.305851	0.256579	0.277433	0.270164	0.392012	0.265288	0.757902	0.734465	0.771534	0.842091	0.794613	0.924989	0.966372	1.00489	0.949038	0.932447	0.96148	0.982398	0.985297	0.985479	0.980303
1.4	0.0165816	0.143596	-0.03386	0	-0.0995872	0.17342	0.514894	0.503663	0.305851	0.22807	0.351967	0.340984	0.471893	0.370875	0.833333	0.776391	0.853988	0.862688	0.784512	0.98269	0.976881	1.00489	0.969839	0.968232	0.969946	0.970847	0.985297	0.994021	0.984379
1.45	0.0165816	0.143596	0.128668	0	0.0208438	0.205835	0.610638	0.641026	0.455452	0.342105	0.401656	0.482623	0.498521	0.50286	0.865661	0.8288	0.843681	0.893583	0.855219	0.959609	0.992644	0.994022	0.975039	0.973344	0.965713	0.993949	0.989148	0.998292	0.972153
1.5	0.116071	0.196345	-0.03386	0.180905	0.0208438	0.303079	0.706383	0.695971	0.545213	0.427632	0.47619	0.50623	0.631657	0.529256	0.908764	0.860245	0.915828	0.934777	0.86532	0.97115	0.982135	0.999457	0.985439	0.968232	0.957247	1.0055	1.00455	0.998292	1.00475
1.55	0.165816	0.301845	0.182844	0.0603015	-0.0995872	0.400324	0.674468	0.668498	0.545213	0.484649	0.575569	0.600656	0.631657	0.634844	0.941092	0.923135	0.936442	0.934777	0.925926	0.98269	0.987389	1.00489	0.985439	0.98868	0.991111	1.00165	1.01225	0.998292	0.992529
1.6	0.116071	0.249095	-0.0880361	0.0603015	0.0810593	0.335494	0.802128	0.750916	0.605053	0.513158	0.625259	0.577049	0.738166	0.687637	0.984195	0.944098	0.946748	0.955374	0.915825	1.00577	0.992644	1.02119	0.99064	0.993792	0.995344	1.0055	1.0084	0.998292	1.00883
1.65	0.315051	0.301845	0.020316	0.241206	0.0208438	0.465154	0.834043	0.778388	0.694814	0.655702	0.699793	0.671475	0.764793	0.793225	0.951868	0.933616	0.967362	0.996567	0.996633	1.02308	1.01892	1.00489	0.99584	1.02447	0.995344	1.0055	0.989148	1.01537	0.992529
1.7	0.464286	0.460093	0.020316	0.180905	0.0810593	0.465154	0.834043	0.860806	0.694814	0.684211	0.799172	0.742295	0.844675	0.740431	0.951868	0.975543	1.0189	0.97597	0.996633	1.01731	0.992644	1.00489	1.00624	0.993792	0.991111	1.0055	1.0007	0.998292	1.00883
1.75	0.215561	0.354594	0.0744921	0.180905	0.20149	0.562399	0.897872	0.833333	0.754654	0.741228	0.724638	0.765902	0.871302	0.766828	1.0273	0.986024	1.0189	0.97597	0.976431	1.01731	1.00315	0.999457	1.01144	0.98868	1.00804	1.0209	1.0084	0.994021	0.992529
1.8	0.364796	0.512843	0.0744921	0.301508	0.20149	0.659643	0.865957	0.860806	0.934176	0.655702	0.898551	0.742295	0.897929	0.766828	0.984195	0.975543	1.0292	1.01716	1.03704	1.01731	0.982135	0.999457	0.99064	1.00402	0.995344	1.00165	1.01225	0.998292
1.85	0.514031	0.512843	0.128668	0.361809	0.0208438	0.659643	0.929787	0.860806	0.844415	0.769737	0.898551	0.907541	0.897929	0.819622	0.984195	1.01747	1.03951	1.00687	0.996633	0.99423	1.00315	0.999457	0.99064	0.998905	0.999577	1.0132	1.01225	0.994021
1.9	0.464286	0.565592	0.291196	0.482412	0.261706	0.659643	1.08936	0.915751	0.844415	0.798246	0.898551	0.836721	0.951183	0.846018	0.984195	0.986024	1.0292	0.996567	1.00673	0.99423		0.999457	0.980239	0.98868	0.995344	0.990099	1.0007
1.95	0.563776	0.565592	0.182844	0.422111	0.562783	0.789303	0.993617	0.943223	0.934176	0.826754	0.873706	0.907541	0.977811	0.898812	0.994971	0.996506	1.04982	0.965672	0.996633	0.99423		0.972285	0.99584	0.998905	1.00804	0.9978	1.00455
2	0.61352	0.671091	0.291196	0.603015	0.442352	0.789303	0.897872	0.998169	1.02394	0.912281	0.99793	0.954754	0.951183	0.898812	1.00575		1.0292	1.01716	1.01684	1.00577		0.994022	1.01144	1.00402	1.00804	1.00165	1.0007
2.05	0.71301	0.565592	0.291196	0.542714	0.382137	0.854133	1.02553	1.02564	0.934176	1.05482	0.99793	0.907541	0.977811	1.0308	1.01652		0.987975	1.01716	0.996633	0.99423			1.00624	1.01935	1.01651	1.00935	0.989148
2.1	0.61352	0.671091	0.399549	0.603015	0.502568	0.821718	0.929787	0.998169	0.994016	0.940789	0.94824	0.883934	1.03107	0.978003	1.00575		0.977669	0.986269	1.00673	0.99423			1.00104	1.00402	0.995344	0.986249	0.973745
2.15	0.71301	0.723841	0.453725	0.723618	0.622999	0.821718	1.05745	0.970696	0.994016	0.997807	1.07246	0.954754	1.03107	0.978003	1.0273		0.967362	1.00687	0.96633	0.97692			1.00624	0.998905	1.00804
2.2	0.8125	0.671091	0.453725	0.78392	0.683214	0.821718	1.05745	0.998169	1.08378	0.997807	1.04762	0.954754	1.00444	1.05719	0.984195		0.987975	0.986269	0.976431	0.97115				0.998905	1.01651
2.25	0.762755	0.671091	0.507901	0.78392	0.622999	0.886548	1.02553	0.998169	0.964096	0.969298	0.973085	1.00197	0.977811	0.978003	1.00575									0.973344	0.995344
2.3	0.762755	0.882089	0.616253	0.904523	0.562783	0.918963	0.961702	0.998169	0.904255	0.940789	1.02277	0.954754	0.951183	1.0308	1.0273									1.00402	0.991111
2.35	0.862245	0.77659	0.670429	0.904523	0.683214	0.918963	0.993617	0.970696	1.02394	0.969298	0.99793	0.978361	1.00444	0.951606	0.984195										1.00804
2.4	0.762755	0.512843	0.724605	1.02513	0.683214	0.951378	0.993617	0.943223	0.994016	1.02632	0.94824	1.00197		0.951606	0.984195										1.00381
2.45	0.961735	0.723841	0.887133	1.14573	0.74343	0.951378	0.961702	0.998169	0.964096	0.969298	1.02277	0.978361		1.0308	0.984195										0.999577
2.5	0.961735	0.882089	0.941309	0.964824	0.74343	0.983793	1.02553	0.998169	1.14362	0.997807	0.99793	1.04918													0.978412
2.55	1.06122	0.882089	0.887133	0.964824	0.863861	1.01621	1.02553	1.05311	0.994016	1.02632	0.99793	1.02557
2.6	0.8125	0.82934	0.887133	0.904523	0.924076	1.04862	1.05745	0.970696	0.934176	1.05482	1.02277	0.954754
2.65	0.862245	1.04034	0.995485	1.02513	0.683214	0.983793	0.993617	0.970696	0.964096	1.11184	0.94824	1.00197
2.7	1.06122	0.987588	0.778781	0.904523	0.803645	1.08104	0.993617	1.02564	1.08378	0.997807	0.94824	0.978361
2.75	0.862245	0.987588	0.995485	0.964824	0.984292	0.983793	0.961702	1.05311	0.994016			1.04918
2.8	1.06122	0.82934	0.887133	1.02513	1.04451	0.951378	0.993617	0.998169	1.05386			0.978361
2.85	0.961735	0.934839	0.941309	0.904523	0.924076	0.983793	0.993617	1.05311	0.934176			0.931148
2.9	0.91199	0.934839	0.941309	1.08543	0.863861	1.01621	0.961702	0.970696	0.964096			0.954754
2.95	1.11097	0.934839	0.995485	1.02513	1.04451	1.08104						1.12
3	1.16071	0.934839	0.995485	1.02513	0.863861	0.983793						0.954754
3.05	1.06122	1.09309	1.04966	1.02513	0.984292	0.918963						1.00197
3.1	0.961735	0.882089	0.995485	1.02513	0.984292	0.983793
3.15	0.961735	0.882089	0.995485	0.964824	0.984292	1.01621
3.2	0.91199	1.14584	0.941309	1.02513	1.04451	0.983793
3.25	1.06122	0.882089	1.10384	1.02513	0.984292	1.01621
3.3	0.91199	0.934839	1.10384		1.16494
3.35	0.91199	0.882089	1.04966		0.924076
3.4	0.91199	0.882089	0.941309		1.10472
3.45	0.961735	0.987588	0.995485		0.984292
3.5	1.01148	0.882089	0.887133		0.803645
3.55	1.11097	1.14584	0.995485		0.924076
3.6	1.06122	0.987588	0.995485		0.924076
3.65		0.987588	0.995485		1.04451
3.7		0.987588			0.984292
3.75		0.934839			1.10472
3.8		0.934839			0.984292
3.85		0.934839			1.04451
3.9		1.04034			1.10472
3.95		1.04034			0.924076
4		0.987588			0.984292
4.05		0.987588			1.04451
4.1		0.987588			1.04451
4.15		1.04034			0.863861
4.2		1.09309			1.04451
4.25		0.987588			1.04451
4.3		0.987588			1.04451
4.35		0.934839			0.924076
4.4		1.04034			1.16494
4.45		0.987588			0.984292
4.5		0.987588			0.924076
4.55		0.934839
4.6		0.934839
4.65		0.987588
4.7		1.04034
4.75		0.934839
4.8		1.25134
4.85		0.934839
4.9		0.987588
4.95		0.934839
5		1.04034
Fit
Model	Fragmentation
Time (h)	50 nM (1%)	100 nM (1%)	125 nM (1%)	187.5 nM (1%)	375 nM (1%)	625 nM (1%)
0	0.00990099	0.00990099	0.00990099	0.00990099	0.00990099	0.00990099
0.0252457	0.0103954	0.0108898	0.0111371	0.0117552	0.0136101	0.0160846
0.0504915	0.0109096	0.0119191	0.0124245	0.0136894	0.0174978	0.0226073
0.0757372	0.0114443	0.0129927	0.0137691	0.0157169	0.021617	0.029615
0.100983	0.0120007	0.0141144	0.0151772	0.0178515	0.0260228	0.0372609
0.126229	0.0125797	0.0152883	0.0166549	0.0201076	0.0307733	0.0457084
0.151474	0.0131823	0.0165187	0.0182091	0.0225002	0.0359305	0.055133
0.17672	0.0138098	0.01781	0.0198467	0.0250454	0.0415604	0.0657243
0.201966	0.0144631	0.0191668	0.0215749	0.0277599	0.0477336	0.0776875
0.227212	0.0151435	0.0205941	0.0234016	0.0306615	0.0545262	0.0912449
0.252457	0.0158523	0.0220969	0.0253347	0.033769	0.06202	0.106635
0.277703	0.0165907	0.0236805	0.0273827	0.0371023	0.0703026	0.124114
0.302949	0.01736	0.0253505	0.0295547	0.0406826	0.0794684	0.143948
0.328194	0.0181617	0.0271128	0.0318599	0.0445325	0.089618	0.166415
0.35344	0.0189971	0.0289736	0.0343083	0.0486756	0.100859	0.191793
0.378686	0.0198677	0.0309392	0.0369103	0.0531374	0.113304	0.22035
0.403932	0.0207752	0.0330165	0.039677	0.0579446	0.127072	0.252329
0.429177	0.0217211	0.0352126	0.0426199	0.0631258	0.142288	0.287929
0.454423	0.0227071	0.037535	0.0457512	0.0687109	0.159078	0.327279
0.479669	0.0237349	0.0399914	0.0490839	0.0747317	0.177571	0.370407
0.504915	0.0248064	0.0425901	0.0526314	0.0812217	0.197892	0.417206
0.53016	0.0259234	0.0453397	0.0564079	0.0882161	0.220162	0.467397
0.555406	0.0270879	0.0482493	0.0604284	0.0957518	0.244493	0.520489
0.580652	0.0283019	0.0513284	0.0647086	0.103867	0.27098	0.575755
0.605897	0.0295675	0.0545867	0.0692648	0.112603	0.299695	0.632214
0.631143	0.030887	0.0580348	0.0741144	0.122	0.330682	0.68864
0.656389	0.0322625	0.0616834	0.0792752	0.132101	0.363942	0.743609
0.681635	0.0336965	0.0655439	0.0847661	0.142951	0.399429	0.795586
0.70688	0.0351914	0.0696281	0.0906065	0.154593	0.437036	0.843052
0.732126	0.0367497	0.0739482	0.0968167	0.167073	0.476586	0.884679
0.757372	0.038374	0.0785171	0.103418	0.180435	0.51782	0.919499
0.782618	0.0400671	0.0833481	0.110431	0.194723	0.560392	0.947068
0.807863	0.0418319	0.0884549	0.11788	0.20998	0.603867	0.967541
0.833109	0.0436711	0.093852	0.125786	0.226247	0.647715	0.98165
0.858355	0.045588	0.0995539	0.134174	0.24356	0.691326	0.990566
0.883601	0.0475856	0.105576	0.143067	0.261952	0.734025	0.995658
0.908846	0.0496671	0.111934	0.15249	0.281452	0.775096	0.998243
0.934092	0.051836	0.118644	0.162466	0.302078	0.813821	0.999389
0.959338	0.0540957	0.125722	0.17302	0.323845	0.849521	0.999822
0.984583	0.0564497	0.133186	0.184177	0.346753	0.881609	0.999958
1.00983	0.0589019	0.141052	0.19596	0.370793	0.909641	0.999992
1.03507	0.061456	0.149337	0.208391	0.395942	0.933355	0.999999
1.06032	0.064116	0.158059	0.221494	0.422161	0.952703	1
1.08557	0.0668861	0.167236	0.235288	0.449394	0.967861	1
1.11081	0.0697702	0.176884	0.249792	0.477566	0.979204	1
1.13606	0.0727729	0.187021	0.265024	0.506579	0.987265	1
1.1613	0.0758986	0.197663	0.280996	0.536317	0.992671	1
1.18655	0.0791518	0.208827	0.297721	0.566637	0.996067	1
1.21179	0.0825373	0.220529	0.315205	0.597376	0.998049	1
1.23704	0.0860599	0.232783	0.333451	0.628346	0.999115	1
1.26229	0.0897245	0.245603	0.352458	0.659341	0.999636	1
1.28753	0.0935363	0.259002	0.372217	0.690133	0.999867	1
1.31278	0.0975004	0.272989	0.392715	0.72048	0.999957	1
1.33802	0.101622	0.287575	0.413931	0.75013	0.999988	1
1.36327	0.105907	0.302765	0.435837	0.778827	0.999997	1
1.38852	0.110361	0.318563	0.458395	0.806318	0.999999	1
1.41376	0.114988	0.334972	0.481561	0.83236	1	1
1.43901	0.119796	0.351989	0.505279	0.856731	1	1
1.46425	0.12479	0.369609	0.529484	0.879239	1	1
1.4895	0.129976	0.387821	0.554101	0.89973	1	1
1.51474	0.135359	0.406613	0.579044	0.918095	1	1
1.53999	0.140946	0.425965	0.604219	0.934276	1	1
1.56524	0.146743	0.445853	0.62952	0.948271	1	1
1.59048	0.152756	0.466249	0.654831	0.960135	1	1
1.61573	0.158992	0.487116	0.680031	0.969973	1	1
1.64097	0.165455	0.508414	0.704989	0.977941	1	1
1.66622	0.172153	0.530094	0.729569	0.984228	1	1
1.69146	0.179092	0.552103	0.753633	0.989051	1	1
1.71671	0.186277	0.574379	0.777041	0.992639	1	1
1.74196	0.193714	0.596855	0.799655	0.995221	1	1
1.7672	0.20141	0.619458	0.821343	0.997013	1	1
1.79245	0.20937	0.642106	0.841977	0.998209	1	1
1.81769	0.217599	0.664716	0.861446	0.998973	1	1
1.84294	0.226103	0.687196	0.879649	0.999439	1	1
1.86818	0.234886	0.709452	0.896504	0.99971	1	1
1.89343	0.243954	0.731386	0.91195	0.999858	1	1
1.91868	0.25331	0.752899	0.925949	0.999935	1	1
1.94392	0.262959	0.77389	0.938486	0.999972	1	1
1.96917	0.272905	0.794262	0.949571	0.999989	1	1
1.99441	0.283149	0.813917	0.95924	0.999996	1	1
2.01966	0.293695	0.832764	0.967551	0.999999	1	1
2.0449	0.304545	0.850717	0.974583	1	1	1
2.07015	0.315699	0.867701	0.980435	1	1	1
2.0954	0.327159	0.883648	0.985218	1	1	1
2.12064	0.338923	0.898505	0.989053	1	1	1
2.14589	0.350992	0.912229	0.992064	1	1	1
2.17113	0.363362	0.924794	0.994377	1	1	1
2.19638	0.376031	0.936189	0.996113	1	1	1
2.22162	0.388994	0.94642	0.997383	1	1	1
2.24687	0.402247	0.955507	0.998287	1	1	1
2.27212	0.415783	0.963486	0.998912	1	1	1
2.29736	0.429593	0.970408	0.999331	1	1	1
2.32261	0.44367	0.976336	0.999602	1	1	1
2.34785	0.458002	0.981343	0.999772	1	1	1
2.3731	0.472578	0.985511	0.999875	1	1	1
2.39834	0.487384	0.988927	0.999934	1	1	1
2.42359	0.502405	0.991681	0.999967	1	1	1
2.44884	0.517624	0.993862	0.999984	1	1	1
2.47408	0.533024	0.995558	0.999993	1	1	1
2.49933	0.548585	0.996851	0.999997	1	1	1
2.52457	0.564284	0.997816	0.999999	1	1	1
2.54982	0.580099	0.99852	1	1	1	1
2.57506	0.596006	0.999021	1	1	1	1
2.60031	0.611977	0.99937	1	1	1	1
2.62556	0.627985	0.999605	1	1	1	1
2.6508	0.644	0.99976	1	1	1	1
2.67605	0.659992	0.999859	1	1	1	1
2.70129	0.67593	0.999919	1	1	1	1
2.72654	0.691779	0.999956	1	1	1	1
2.75178	0.707506	0.999977	1	1	1	1
2.77703	0.723077	0.999988	1	1	1	1
2.80228	0.738457	0.999994	1	1	1	1
2.82752	0.753609	0.999997	1	1	1	1
2.85277	0.7685	0.999999	1	1	1	1
2.87801	0.783092	1	1	1	1	1
2.90326	0.797353	1	1	1	1	1
2.9285	0.811248	1	1	1	1	1
2.95375	0.824746	1	1	1	1	1
2.979	0.837814	1	1	1	1	1
3.00424	0.850425	1	1	1	1	1
3.02949	0.86255	1	1	1	1	1
3.05473	0.874167	1	1	1	1	1
3.07998	0.885254	1	1	1	1	1
3.10522	0.895793	1	1	1	1	1
3.13047	0.905769	1	1	1	1	1
3.15572	0.91517	1	1	1	1	1
3.18096	0.923989	1	1	1	1	1
3.20621	0.932224	1	1	1	1	1
3.23145	0.939874	1	1	1	1	1
3.2567	0.946944	1	1	1	1	1
3.28194	0.953442	1	1	1	1	1
3.30719	0.959382	1	1	1	1	1
3.33244	0.964778	1	1	1	1	1
3.35768	0.96965	1	1	1	1	1
3.38293	0.974021	1	1	1	1	1
3.40817	0.977916	1	1	1	1	1
3.43342	0.981362	1	1	1	1	1
3.45866	0.984389	1	1	1	1	1
3.48391	0.987027	1	1	1	1	1
3.50916	0.989307	1	1	1	1	1
3.5344	0.991262	1	1	1	1	1
3.55965	0.992924	1	1	1	1	1
3.58489	0.994323	1	1	1	1	1
3.61014	0.99549	1	1	1	1	1
3.63538	0.996453	1	1	1	1	1
3.66063	0.997241	1	1	1	1	1
3.68588	0.997877	1	1	1	1	1
3.71112	0.998386	1	1	1	1	1
3.73637	0.998787	1	1	1	1	1
3.76161	0.999101	1	1	1	1	1
3.78686	0.999342	1	1	1	1	1
3.81211	0.999525	1	1	1	1	1
3.83735	0.999662	1	1	1	1	1
3.8626	0.999763	1	1	1	1	1
3.88784	0.999837	1	1	1	1	1
3.91309	0.999889	1	1	1	1	1
3.93833	0.999926	1	1	1	1	1
3.96358	0.999952	1	1	1	1	1
3.98883	0.999969	1	1	1	1	1
4.01407	0.99998	1	1	1	1	1
4.03932	0.999988	1	1	1	1	1
4.06456	0.999993	1	1	1	1	1
4.08981	0.999996	1	1	1	1	1
4.11505	0.999998	1	1	1	1	1
4.1403	0.999999	1	1	1	1	1
4.16555	0.999999	1	1	1	1	1
4.19079	1	1	1	1	1	1
4.21604	1	1	1	1	1	1
4.24128	1	1	1	1	1	1
4.26653	1	1	1	1	1	1
4.29177	1	1	1	1	1	1
4.31702	1	1	1	1	1	1
4.34227	1	1	1	1	1	1
4.36751	1	1	1	1	1	1
4.39276	1	1	1	1	1	1
4.418	1	1	1	1	1	1
4.44325	1	1	1	1	1	1
4.46849	1	1	1	1	1	1
4.49374	1	1	1	1	1	1
4.51899	1	1	1	1	1	1
4.54423	1	1	1	1	1	1
4.56948	1	1	1	1	1	1
4.59472	1	1	1	1	1	1
4.61997	1	1	1	1	1	1
4.64521	1	1	1	1	1	1
4.67046	1	1	1	1	1	1
4.69571	1	1	1	1	1	1
4.72095	1	1	1	1	1	1
4.7462	1	1	1	1	1	1
4.77144	1	1	1	1	1	1
4.79669	1	1	1	1	1	1
4.82193	1	1	1	1	1	1
4.84718	1	1	1	1	1	1
4.87243	1	1	1	1	1	1
4.89767	1	1	1	1	1	1
4.92292	1	1	1	1	1	1
4.94816	1	1	1	1	1	1
4.97341	1	1	1	1	1	1
4.99865	1	1	1	1	1	1
5.0239	1	1	1	1	1	1
Fit
Model	Secondary nucleation
Time (h)	50 nM (1%)	100 nM (1%)	125 nM (1%)	187.5 nM (1%)	375 nM (1%)	625 nM (1%)
0	0.00990099	0.00990099	0.00990099	0.00990099	0.00990099	0.00990099
0.0252457	0.0103904	0.0108798	0.0111244	0.0117362	0.0135717	0.0160201
0.0504915	0.0108997	0.0118993	0.0123996	0.013652	0.0174223	0.0224804
0.0757372	0.0114297	0.0129633	0.0137324	0.0156615	0.0215053	0.0294274
0.100983	0.0119814	0.0140757	0.0151288	0.0177787	0.0258759	0.0370144
0.126229	0.0125559	0.0152406	0.0165953	0.0200177	0.0305922	0.0454045
0.151474	0.0131542	0.0164622	0.0181385	0.0223939	0.0357161	0.0547734
0.17672	0.0137774	0.017745	0.0197654	0.024923	0.0413137	0.0653109
0.201966	0.0144266	0.0190936	0.0214833	0.0276219	0.0474557	0.0772228
0.227212	0.015103	0.0205129	0.0232999	0.0305085	0.0542185	0.0907317
0.252457	0.0158079	0.0220079	0.0252234	0.0336015	0.0616838	0.106077
0.277703	0.0165426	0.0235841	0.0272621	0.0369209	0.0699397	0.123514
0.302949	0.0173083	0.0252469	0.0294251	0.040488	0.0790807	0.143313
0.328194	0.0181064	0.0270024	0.0317217	0.0443253	0.0892078	0.165749
0.35344	0.0189385	0.0288565	0.034162	0.0484567	0.100429	0.191101
0.378686	0.0198059	0.0308159	0.0367564	0.0529076	0.112857	0.219638
0.403932	0.0207103	0.0328874	0.0395159	0.057705	0.126612	0.251601
0.429177	0.0216533	0.035078	0.0424522	0.0628774	0.141819	0.287187
0.454423	0.0226365	0.0373952	0.0455776	0.068455	0.158603	0.326523
0.479669	0.0236617	0.039847	0.0489049	0.0744697	0.177094	0.369632
0.504915	0.0247307	0.0424416	0.0524478	0.0809551	0.197418	0.416401
0.53016	0.0258455	0.0451877	0.0562204	0.0879465	0.219694	0.466544
0.555406	0.0270079	0.0480942	0.060238	0.0954811	0.244035	0.519565
0.580652	0.02822	0.0511709	0.0645161	0.103598	0.270533	0.57473
0.605897	0.029484	0.0544275	0.0690714	0.112336	0.29926	0.631055
0.631143	0.0308019	0.0578745	0.073921	0.121738	0.330257	0.687316
0.656389	0.0321762	0.0615229	0.0790831	0.131847	0.363524	0.7421
0.681635	0.0336092	0.065384	0.0845765	0.142707	0.399011	0.793891
0.70688	0.0351033	0.0694696	0.0904209	0.154362	0.436607	0.8412
0.732126	0.0366611	0.0737923	0.0966365	0.166858	0.47613	0.882729
0.757372	0.0382853	0.0783647	0.103244	0.180238	0.517319	0.917547
0.782618	0.0399785	0.0832003	0.110267	0.194547	0.559824	0.945225
0.807863	0.0417437	0.0883129	0.117726	0.209828	0.603206	0.965918
0.833109	0.0435837	0.093717	0.125644	0.22612	0.646937	0.980335
0.858355	0.0455016	0.0994273	0.134046	0.24346	0.690408	0.989597
0.883601	0.0475006	0.105459	0.142955	0.261881	0.732948	0.995017
0.908846	0.049584	0.111828	0.152396	0.281409	0.77385	0.99787
0.934092	0.0517552	0.118551	0.162392	0.302065	0.812409	0.999201
0.959338	0.0540175	0.125644	0.172969	0.32386	0.847962	0.999741
0.984583	0.0563748	0.133123	0.18415	0.346794	0.879939	0.999929
1.00983	0.0588306	0.141007	0.195959	0.370857	0.907911	0.999984
1.03507	0.0613888	0.149311	0.208418	0.396024	0.931631	0.999997
1.06032	0.0640535	0.158054	0.22155	0.422254	0.951057	1
1.08557	0.0668287	0.167254	0.235375	0.44949	0.966361	1
1.11081	0.0697187	0.176926	0.249912	0.477654	0.977905	1
1.13606	0.0727278	0.187089	0.265176	0.506649	0.986204	1
1.1613	0.0758605	0.197759	0.281182	0.536354	0.991857	1
1.18655	0.0791215	0.208953	0.29794	0.566627	0.995485	1
1.21179	0.0825154	0.220686	0.315457	0.597303	0.997665	1
1.23704	0.0860471	0.232972	0.333735	0.628194	0.998881	1
1.26229	0.0897216	0.245825	0.352771	0.659093	0.999508	1
1.28753	0.093544	0.259257	0.372557	0.689773	0.999803	1
1.31278	0.0975196	0.273279	0.393078	0.719995	0.999929	1
1.33802	0.101654	0.287899	0.414313	0.74951	0.999977	1
1.36327	0.105952	0.303123	0.436231	0.778064	0.999993	1
1.38852	0.110419	0.318955	0.458795	0.805409	0.999998	1
1.41376	0.115062	0.335396	0.481959	0.83131	1	1
1.43901	0.119886	0.352444	0.505666	0.855551	1	1
1.46425	0.124896	0.370092	0.52985	0.877947	1	1
1.4895	0.1301	0.38833	0.554436	0.898348	1	1
1.51474	0.135502	0.407143	0.579336	0.916653	1	1
1.53999	0.141109	0.426512	0.604456	0.932809	1	1
1.56524	0.146927	0.446413	0.629689	0.946816	1	1
1.59048	0.152962	0.466814	0.65492	0.958729	1	1
1.61573	0.15922	0.48768	0.680028	0.968652	1	1
1.64097	0.165707	0.508969	0.704882	0.976733	1	1
1.66622	0.17243	0.530632	0.729348	0.983156	1	1
1.69146	0.179395	0.552615	0.753291	0.988131	1	1
1.71671	0.186607	0.574854	0.776571	0.991875	1	1
1.74196	0.194072	0.597284	0.799055	0.99461	1	1
1.7672	0.201797	0.619829	0.820611	0.996542	1	1
1.79245	0.209786	0.64241	0.84112	0.997861	1	1
1.81769	0.218046	0.664941	0.860469	0.998727	1	1
1.84294	0.226581	0.687333	0.878564	0.999273	1	1
1.86818	0.235396	0.709491	0.895327	0.999603	1	1
1.89343	0.244496	0.731319	0.9107	0.999794	1	1
1.91868	0.253886	0.752718	0.924648	0.999898	1	1
1.94392	0.263568	0.773591	0.937157	0.999952	1	1
1.96917	0.273547	0.79384	0.948241	0.999979	1	1
1.99441	0.283825	0.813371	0.957933	0.999991	1	1
2.01966	0.294404	0.832096	0.966292	0.999997	1	1
2.0449	0.305287	0.849932	0.973395	0.999999	1	1
2.07015	0.316475	0.866805	0.979337	1	1	1
2.0954	0.327967	0.882651	0.984224	1	1	1
2.12064	0.339763	0.89742	0.988172	1	1	1
2.14589	0.351862	0.911071	0.991303	1	1	1
2.17113	0.364261	0.923581	0.993735	1	1	1
2.19638	0.376957	0.93494	0.995584	1	1	1
2.22162	0.389947	0.945155	0.996959	1	1	1
2.24687	0.403223	0.954247	0.997957	1	1	1
2.27212	0.416779	0.962252	0.998663	1	1	1
2.29736	0.430608	0.969219	0.999148	1	1	1
2.32261	0.4447	0.975209	0.999473	1	1	1
2.34785	0.459044	0.980293	0.999684	1	1	1
2.3731	0.473627	0.98455	0.999817	1	1	1
2.39834	0.488437	0.988064	0.999897	1	1	1
2.42359	0.503457	0.99092	0.999944	1	1	1
2.44884	0.518671	0.993204	0.999971	1	1	1
2.47408	0.53406	0.995001	0.999986	1	1	1
2.49933	0.549605	0.996388	0.999993	1	1	1
2.52457	0.565283	0.997441	0.999997	1	1	1
2.54982	0.581071	0.998222	0.999999	1	1	1
2.57506	0.596944	0.998791	0.999999	1	1	1
2.60031	0.612875	0.999196	1	1	1	1
2.62556	0.628838	0.999478	1	1	1	1
2.6508	0.644801	0.999669	1	1	1	1
2.67605	0.660735	0.999796	1	1	1	1
2.70129	0.676608	0.999877	1	1	1	1
2.72654	0.692387	0.999928	1	1	1	1
2.75178	0.708039	0.99996	1	1	1	1
2.77703	0.723528	0.999978	1	1	1	1
2.80228	0.738822	0.999988	1	1	1	1
2.82752	0.753884	0.999994	1	1	1	1
2.85277	0.76868	0.999997	1	1	1	1
2.87801	0.783175	0.999999	1	1	1	1
2.90326	0.797337	0.999999	1	1	1	1
2.9285	0.811131	1	1	1	1	1
2.95375	0.824528	1	1	1	1	1
2.979	0.837496	1	1	1	1	1
3.00424	0.850008	1	1	1	1	1
3.02949	0.862038	1	1	1	1	1
3.05473	0.873564	1	1	1	1	1
3.07998	0.884565	1	1	1	1	1
3.10522	0.895023	1	1	1	1	1
3.13047	0.904926	1	1	1	1	1
3.15572	0.914262	1	1	1	1	1
3.18096	0.923026	1	1	1	1	1
3.20621	0.931215	1	1	1	1	1
3.23145	0.938829	1	1	1	1	1
3.2567	0.945874	1	1	1	1	1
3.28194	0.952358	1	1	1	1	1
3.30719	0.958294	1	1	1	1	1
3.33244	0.963697	1	1	1	1	1
3.35768	0.968587	1	1	1	1	1
3.38293	0.972985	1	1	1	1	1
3.40817	0.976915	1	1	1	1	1
3.43342	0.980405	1	1	1	1	1
3.45866	0.983482	1	1	1	1	1
3.48391	0.986176	1	1	1	1	1
3.50916	0.988517	1	1	1	1	1
3.5344	0.990536	1	1	1	1	1
3.55965	0.992262	1	1	1	1	1
3.58489	0.993727	1	1	1	1	1
3.61014	0.994958	1	1	1	1	1
3.63538	0.995985	1	1	1	1	1
3.66063	0.996832	1	1	1	1	1
3.68588	0.997525	1	1	1	1	1
3.71112	0.998086	1	1	1	1	1
3.73637	0.998535	1	1	1	1	1
3.76161	0.998891	1	1	1	1	1
3.78686	0.99917	1	1	1	1	1
3.81211	0.999386	1	1	1	1	1
3.83735	0.999551	1	1	1	1	1
3.8626	0.999676	1	1	1	1	1
3.88784	0.999769	1	1	1	1	1
3.91309	0.999838	1	1	1	1	1
3.93833	0.999888	1	1	1	1	1
3.96358	0.999923	1	1	1	1	1
3.98883	0.999948	1	1	1	1	1
4.01407	0.999966	1	1	1	1	1
4.03932	0.999978	1	1	1	1	1
4.06456	0.999986	1	1	1	1	1
4.08981	0.999991	1	1	1	1	1
4.11505	0.999994	1	1	1	1	1
4.1403	0.999997	1	1	1	1	1
4.16555	0.999998	1	1	1	1	1
4.19079	0.999999	1	1	1	1	1
4.21604	0.999999	1	1	1	1	1
4.24128	1	1	1	1	1	1
4.26653	1	1	1	1	1	1
4.29177	1	1	1	1	1	1
4.31702	1	1	1	1	1	1
4.34227	1	1	1	1	1	1
4.36751	1	1	1	1	1	1
4.39276	1	1	1	1	1	1
4.418	1	1	1	1	1	1
4.44325	1	1	1	1	1	1
4.46849	1	1	1	1	1	1
4.49374	1	1	1	1	1	1
4.51899	1	1	1	1	1	1
4.54423	1	1	1	1	1	1
4.56948	1	1	1	1	1	1
4.59472	1	1	1	1	1	1
4.61997	1	1	1	1	1	1
4.64521	1	1	1	1	1	1
4.67046	1	1	1	1	1	1
4.69571	1	1	1	1	1	1
4.72095	1	1	1	1	1	1
4.7462	1	1	1	1	1	1
4.77144	1	1	1	1	1	1
4.79669	1	1	1	1	1	1
4.82193	1	1	1	1	1	1
4.84718	1	1	1	1	1	1
4.87243	1	1	1	1	1	1
4.89767	1	1	1	1	1	1
4.92292	1	1	1	1	1	1
4.94816	1	1	1	1	1	1
4.97341	1	1	1	1	1	1
4.99865	1	1	1	1	1	1
5.0239	1	1	1	1	1	1

## Sheet: Figure 4C
Data
Time (h)	ThT fluorescence intensity (AU) for medin monomer at concentration
	25 nM			50 nM			75 nM					125 nM					187.5 nM					250 nM		375 nM				500 nM				625 nM
0	54	53	54	52	54	53	52	55	57	53	52	53	52	52	53	55	53	51	52	52	54	51	52	53	50	51	53	53	55	53	53	49	51	52	50
0.05	52	53	52	55	55	53	54	55	55	51	48	55	52	52	54	54	53	50	51	52	49	53	51	52	52	51	52	53	51	51	51	51	49	51	52
0.1	52	51	51	50	54	53	53	51	52	50	52	53	51	53	53	51	53	51	49	51	55	52	51	53	53	53	53	52	54	51	53	52	51	49	48
0.15	52	52	53	51	53	53	53	52	53	53	49	52	53	53	51	54	52	51	51	51	49	54	50	51	53	52	51	53	51	51	51	51	51	51	48
0.2	53	52	54	52	55	54	50	49	50	53	50	52	51	51	54	52	51	51	50	52	53	54	50	50	52	52	51	48	56	51	48	49	52	50	49
0.25	52	52	53	51	53	56	52	51	53	52	48	52	50	53	53	52	50	50	50	52	50	51	55	51	51	49	49	50	54	51	52	49	50	52	48
0.3	51	51	54	51	52	51	54	53	52	53	49	52	54	52	51	54	50	50	50	51	49	51	51	53	51	51	53	53	52	51	51	50	52	48	52
0.35	51	52	51	51	52	51	53	50	52	53	49	52	50	50	51	52	50	50	51	51	52	53	52	53	50	54	49	51	53	52	50	48	53	53	51
0.4	50	51	50	49	54	50	52	51	53	53	48	53	52	50	53	52	47	52	50	52	49	51	52	50	50	51	51	53	53	50	53	48	51	53	48
0.45	51	49	51	51	52	52	53	52	49	52	50	51	51	52	54	51	52	51	49	50	51	52	52	51	50	50	53	51	54	50	50	48	50	51	51
0.5	51	49	50	50	53	52	51	53	51	51	52	50	52	51	52	51	51	48	49	50	49	51	51	51	52	51	52	50	55	50	51	50	50	51	49
0.55	52	54	51	50	51	51	50	53	53	50	49	54	50	51	51	53	51	49	50	51	52	52	52	51	50	52	51	51	53	51	50	51	50	50	49
0.6	52	52	52	51	53	53	53	52	51	52	49	54	51	49	50	51	50	51	47	52	50	52	51	52	49	53	50	51	53	51	51	52	49	49	50
0.65	51	52	53	54	54	52	53	52	53	51	50	52	53	50	52	52	49	51	49	50	51	50	49	52	50	50	51	51	55	51	53	57	52	52	50
0.7	50	50	52	50	52	49	53	52	53	51	50	52	51	51	54	53	50	52	50	50	51	50	50	53	51	52	52	54	58	56	52	75	57	64	55
0.75	52	49	51	50	51	54	53	55	51	51	51	54	50	50	54	54	52	48	51	51	51	51	55	51	58	57	51	56	64	67	57	95	66	75	68
0.8	51	47	51	48	53	52	57	50	56	53	57	52	53	54	57	49	51	49	51	50	50	52	48	61	63	69	50	62	81	88	59	129	92	100	85
0.85	51	51	50	49	53	51	51	50	52	49	51	48	52	51	53	52	48	52	49	50	48	54	51	77	73	88	54	78	105	113	67	171	122	132	109
0.9	53	51	52	50	54	53	51	53	52	53	45	51	50	51	50	52	48	49	51	50	52	52	51	95	93	109	55	103	136	142	80	208	156	171	137
0.95	50	52	55	50	52	53	52	51	49	51	49	52	51	52	52	52	49	51	54	51	51	52	58	114	114	133	59	133	162	172	100	243	198	205	169
1	50	49	50	48	53	51	53	52	51	51	47	51	50	51	54	51	47	55	57	48	56	54	65	137	137	153	70	159	187	199	121	273	229	233	197
1.05	51	51	51	50	52	52	55	53	51	51	48	50	51	50	51	52	49	59	61	51	61	55	74	156	161	175	91	184	212	224	148	297	264	260	221
1.1	52	52	53	50	53	50	52	50	51	52	50	52	52	52	51	52	50	66	70	50	67	61	93	174	179	187	112	208	229	243	181	323	289	278	246
1.15	51	49	51	50	53	52	51	51	53	51	50	52	51	53	52	51	52	77	81	53	73	65	105	186	191	199	138	226	253	256	198	341	309	295	268
1.2	50	53	51	52	54	53	53	49	51	49	51	51	53	52	53	49	57	86	90	55	79	74	119	198	202	213	156	243	268	274	219	357	327	305	278
1.25	51	53	50	51	53	52	52	51	51	50	50	52	52	49	52	51	65	95	97	61	86	86	130	209	213	221	176	258	280	285	232	367	350	319	293
1.3	53	52	52	52	52	53	53	55	52	51	50	55	51	51	50	55	73	103	105	68	94	100	141	221	220	230	191	267	292	295	247	383	362	327	298
1.35	52	51	51	52	53	54	54	54	54	50	49	53	53	53	54	53	84	109	111	76	97	112	153	226	229	239	204	275	294	297	255	394	373	336	305
1.4	51	51	53	53	52	55	52	50	51	52	50	54	51	51	52	52	89	117	119	82	104	126	156	229	241	243	214	277	296	304	265	402	385	349	314
1.45	51	53	50	52	55	54	54	51	54	52	52	53	52	53	53	54	94	122	124	90	105	133	163	237	246	253	228	282	298	302	273	412	395	349	319
1.5	52	50	55	52	54	55	55	54	53	53	49	52	51	54	53	52	103	130	125	97	111	142	174	243	253	261	237	289	303	305	282	422	401	360	329
1.55	51	51	51	50	53	53	54	53	52	51	49	53	52	52	55	53	109	128	127	105	112	149	174	245	257	264	245	294	311	308	283	422	406	361	336
1.6	51	52	52	51	53	53	60	58	53	51	49	56	56	56	56	51	114	134	133	110	116	154	181	251	261	265	257	305	313	318	290	428	413	365	344
1.65	53	51	52	51	54	51	56	56	51	52	51	58	55	57	57	52	118	137	135	114	118	164	186	253	264	265	257	308	319	323	295	430	416	367	343
1.7	53	52	53	51	52	53	61	56	55	56	53	61	64	60	61	56	122	139	138	122	120	167	188	255	264	272	259	310	326	327	300	426	417	368	353
1.75	54	51	52	48	52	55	62	59	55	52	50	65	67	63	66	56	129	145	142	123	127	173	196	256	270	279	264	317	321	325	303	434	421	380	356
1.8	52	54	53	50	52	53	64	58	56	55	51	67	69	66	69	59	134	143	142	124	125	177	195	255	269	281	269	315	325	332	304	439	424	376	357
1.85	54	53	51	52	55	55	66	60	57	57	52	73	75	70	78	64	135	144	145	125	127	176	199	259	275	282	270	315	329	330	311	432	428	381	363
1.9	52	54	50	49	53	52	64	60	56	55	51	73	77	75	81	68	132	149	144	128	131	183	198	260	268	277	270	318	331	335	316	434	427	388	366
1.95	53	50	52	52	53	54	67	64	58	58	51	78	86	85	82	73	136	149	153	129	136	188	197	261	275	279	271	315	332	330	319	440	428	386	369
2	52	52	54	53	52	54	70	64	63	57	53	81	87	87	91	75	139	153	155	134	132	190	203	261	271	279	275	314	331	337	321	433	436	385	369
2.05	53	49	51	55	52	53	70	67	59	59	50	86	89	92	90	79	142	152	160	136	135	190	200	264	278	281	274	317	336	334	322	436	431	389	372
2.1	53	48	50	51	47	51	69	66	61	62	56	88	90	95	90	80	145	156	154	136	137	191	201	261	278	275	273	321	334	328	327	429	429	383	366
2.15	50	53	52	52	52	54	73	70	65	61	53	89	90	94	97	88	145	157	155	137	134	197	203	264	273	281	273	316	335	332	323	442	421	385	376
2.2	52	50	52	52	51	54	73	72	63	59	56	94	95	96	101	87	148	156	156	140	133	197	203	264	271	276	273	318	335	331	324	436	431	383	369
2.25	51	52	52	49	50	53	77	71	64	64	56	95	94	100	101	92	143	158	156	138	132	198	202	270	278	275	273	322	331	332	328	434	431	388	371
2.3	49	51	50	48	51	52	74	71	67	64	59	99	95	101	104	91	148	157	161	137	130	197	204	265	272	276	277	319	338	332	329	439	427	390	378
2.35	53	53	53	49	49	49	75	71	70	67	61	98	101	103	107	95	146	162	158	138	135	197	200	268	270	276	277	319	331	338	329	435	433	388	376
2.4	55	52	51	50	54	55	76	73	71	69	65	100	99	104	108	95	148	157	157	139	132	199	200	272	277	277	273	316	336	335	331	441	429	389	380
2.45	53	51	52	52	52	55	80	73	70	70	66	101	101	106	107	99	145	155	161	138	132	200	201	273	270	272	275	317	333	334	334	438	425	391	374
2.5	50	51	52	50	50	53	76	76	70	69	71	104	102	110	110	99	149	155	162	140	136	197	197	271	274	270	271	310	329	332	328	439	420	389	368
2.55	51	52	53	50	52	53	74	72	72	71	70	104	101	107	111	99	150	155	156	139	132	202	197	275	275	272	270	310	327	339	329	435	426	388	373
2.6	51	52	53	50	51	53	78	73	70	71	73	110	102	108	114	101	145	155	159	137	133	199	196	273	271	273	274	304	331	337	328	435	424	385	378
2.65	51	55	51	52	52	52	79	74	73	72	73	111	100	106	111	100	148	154	156	138	131	192	198	274	270	269	273	309	323	333	323	435	423	387	371
2.7	54	53	54	52	49	51	79	75	72	72	77	112	105	109	111	102	144	154	157	139	134	197	196	268	264	275	272	308	324	327	324	442	433	393	368
2.75	51	52	52	52	51	53	80	75	74	72	79	113	103	111	114	103	147	158	154	137	131	202	193	265	265	267	266	308	320	330	326	437	423	388	370
2.8	50	52	53	47	49	51	80	74	73	72	80	110	103	106	113	103	145	153	154	139	129	193	193	269	268	271	260	304	324	327	319	437	419	388	369
2.85	52	50	53	52	51	49	77	77	74	72	81	112	103	107	116	103	145	149	153	134	129	201	193	269	267	271	265	301	322	321	320	434	425	385	367
2.9	51	54	53	48	50	52	81	76	73	73	82	111	103	110	114	104	147	154	149	131	131	195	190	271	265	270	262	297	326	321	322	437	426	390	370
2.95	54	51	51	49	52	49	78	75	74	73	82	111	103	114	114	104	148	149	155	135	129	191	188	270	259	271	258	298	319	318	319	438	426	384	368
3	53	53	53	50	52	53	79	76	74	73	84	110	106	109	115	102	142	152	151	130	127	191	188	268	264	266	258	293	317	320	319	442	417	387	365
3.05	51	52	51	51	50	52	78	75	73	74	83	112	103	107	115	105	141	152	150	129	128	190	188	270	257	266	258	291	315	317	317	432	415	392	359
3.1	52	50	52	52	52	50	79	76	75	75	86	110	101	109	114	107	143	151	152	129	126	188	186	267	255	266	254	295	310	315	317	439	412	395	357
3.15	51	54	53	52	50	52	81	76	75	74	87	112	103	109	114	106	142	153	152	130	126	192	185	265	253	265	250	294	309	311	311	438	401	393	365
3.2	50	52	55	49	50	52	81	73	75	74	86	114	100	110	113	104	139	151	152	130	129	188	184	261	255	263	251	285	304	310	313	427	410	390	362
3.25	52	50	53	51	53	54	80	78	74	72	84	110	101	110	113	108	140	150	151	127	124	184	182	261	246	263	248	288	306	307	309	439	404	389	365
3.3	50	51	54	53	51	52	80	78	75	74	84	111	103	109	116	102	138	150	148	126	123	183	180	257	246	262	244	285	303	310	302	431	402	382	366
3.35	52	50	54	52	51	53	80	75	72	75	85	111	102	105	113	103	139	148	150	130	125	180	177	258	244	257	248	285	303	305	305	432	403	382	354
3.4	51	49	52	49	53	55	80	76	75	73	88	111	99	108	114	104	136	146	148	127	121	182	180	257	244	260	244	274	300	300	304	428	403	388	362
3.45	53	51	54	54	53	55	79	78	77	71	86	111	103	108	115	106	137	145	147	125	126	182	176	258	243	256	249	273	305	301	303	431	405	390	355
3.5	54	48	55	55	52	53	82	77	76	76	87	109	101	105	116	107	137	144	149	125	126	180	178	259	241	253	244	274	302	299	304	426	399	391	351
3.55	51	52	54	54	52	56	77	75	74	73	85	110	102	104	114	104	134	146	148	124	124	180	177	258	235	251	243	272	297	299	301	432	389	396	352
3.6	53	50	51	55	54	55	79	76	75	73	87	111	99	104	112	108	131	144	146	121	123	180	173	260	235	247	242	264	294	296	297	422	387	390	352
3.65	51	49	52	56	53	57	81	76	75	74	87	109	101	104	114	108	132	143	146	119	121	179	171	255	239	249	237	263	299	292	296	418	391	396	347
3.7	52	53	54	57	53	56	80	77	74	75	84	110	100	108	113	106	136	143	148	123	123	178	171	256	233	246	239	261	293	297	297	420	384	394	356
3.75	53	53	54	56	56	59	80	73	73	74	84	109	96	103	116	104	134	144	145	118	124	173	168	253	231	244	232	260	293	290	290	422	384	395	357
3.8	53	51	53	58	54	59	79	77	74	73	85	108	98	104	114	107	133	143	145	117	121	172	168	253	232	242	236	257	293	289	289	423	389	389	354
3.85	53	50	54	58	56	58	79	74	72	73	83	111	97	107	111	109	129	141	142	117	121	169	167	253	230	246	232	259	292	286	288	420	385	388	348
3.9	52	52	53	63	60	60	86	74	71	74	84	108	97	106	112	108	131	138	144	115	120	173	166	252	231	240	231	251	287	285	285	419	388	390	350
3.95	53	50	52	58	57	61	80	75	74	75	84	106	98	103	113	107	135	141	140	115	118	167	159	258	227	236	224	253	289	281	289	418	381	383	355
4	56	49	54	60	56	61	83	76	75	76	87	106	97	103	112	107	130	143	142	117	118	167	165	253	225	234	225	246	291	278	283	414	375	393	361
4.05	52	51	52	60	60	63	80	73	75	77	84	105	96	103	113	105	129	136	136	117	119	164	164	245	230	236	225	255	282	279	289	414	371	386	370
4.1	53	50	51	60	60	62	80	73	73	73	86	107	98	104	116	104	128	139	141	119	119	171	159	250	228	234	224	243	285	275	284	414	372	387	360
4.15	55	52	53	61	59	60	79	75	74	73	83	104	94	100	113	106	125	138	136	114	118	159	157	247	224	230	222	246	282	273	275	411	360	383	356
4.2	56	50	53	62	60	61	81	75	72	74	84	108	93	101	112	105	128	133	138	114	118	162	159	247	223	229	220	246	278	272	278	412	366	388	357
4.25	55	51	54	60	61	61	78	74	73	75	82	102	95	100	110	104	130	136	137	111	119	157	155	243	221	227	218	242	282	271	277	411	363	386	353
4.3	54	51	52	60	65	64	81	74	73	72	83	105	94	104	112	106	128	138	135	112	116	158	152	246	218	229	220	236	281	265	277	412	362	385	354
4.35	54	52	53	61	61	65	82	73	73	72	84	102	94	101	112	100	127	135	134	113	117	157	153	248	220	229	218	241	276	266	278	407	362	387	358
4.4	56	54	54	63	62	63	76	74	72	75	84	104	91	99	112	105	123	138	136	115	116	157	158	245	216	223	216	239	274	265	275	406	368	385	357
4.45	55	53	53	63	64	64	80	73	72	76	81	101	94	101	115	107	124	134	135	113	115	150	155	241	217	219	216	239	276	267	271	406	365	388	353
4.5	55	53	55	62	63	66	77	75	74	73	82	101	91	103	112	103	121	132	139	114	114	160	154	237	217	221	216	236	270	263	273	400	359	380	342
4.55	55	55	54	62	63	62	82	75	73	73	84	101	93	100	111	105	121	135	135	113	113	154	156	240	215	220	214	239	267	260	276	402	358	386	341
4.6	56	54	52	60	63	65	77	73	71	73	82	101	91	95	112	102	123	132	134	112	113	154	153	237	211	218	206	230	269	259	273	403	355	375	347
4.65	55	52	54	64	67	65	81	73	74	72	82	99	92	98	110	103	120	132	132	113	111	148	152	235	214	219	209	230	264	260	269	405	357	380	348
4.7	54	55	54	65	65	66	81	73	73	74	79	101	89	98	112	104	123	132	131	113	112	151	151	226	213	216	209	228	264	258	268	404	353	378	346
4.75	56	53	54	60	65	67	83	76	75	72	81	101	89	96	111	104	125	132	131	112	114	149	149	234	210	217	210	227	262	256	270	391	351	374	351
4.8	55	55	53	63	64	65	77	73	73	70	81	100	92	99	110	102	118	132	131	108	113	148	149	226	209	213	209	223	263	256	269	399	348	368	348
4.85	57	54	57	65	66	65	80	74	71	71	81	99	93	99	112	103	121	130	130	114	112	148	150	230	211	212	211	226	262	255	264	396	345	371	357
4.9	58	56	57	63	65	65	78	74	73	72	79	98	91	99	113	104	122	130	130	112	111	144	148	226	203	207	202	225	254	250	266	389	342	368	347
4.95	53	54	53	66	64	65	80	73	71	70	80	99	90	100	111	100	118	129	129	115	111	147	152	221	205	211	205	221	257	250	274	393	341	364	349
5	57	53	53	65	64	66	77	71	73	72	81	98	88	98	113	100	120	128	129	112	111	145	146	219	205	207	201	221	255	250	269	387	338	365	345
5.05	58	54	53	63	66	65	78	72	70	75	80	97	89	96	112	102	117	127	126	111	110	146	148	219	207	208	202	219	253	244	265	389	339	367	349
5.1	57	56	55	59	67	66	80	70	71	73	77	98	86	93	113	98	118	129	129	112	111	144	146	217	203	203	196	216	252	247	259	388	338	359	340
5.15	57	55	56	65	64	65	79	72	71	70	79	99	89	95	110	99	115	124	127	109	108	145	147	215	204	204	195	211	244	244	263	387	342	361	344
5.2	55	55	54	65	67	66	77	71	72	72	79	97	86	95	110	100	117	127	129	111	112	141	141	217	205	202	203	215	250	245	261	388	339	366	346
5.25	56	56	55	62	66	62	78	71	72	73	80	96	85	95	110	98	115	125	124	112	110	142	144	214	200	204	193	213	246	242	255	378	333	361	350
5.3	56	54	56	64	66	65	76	73	71	73	80	97	84	97	111	100	116	124	123	111	109	142	145	207	196	203	196	212	242	240	256	380	334	352	335
5.35	58	56	57	63	67	66	79	71	71	73	79	94	85	93	108	99	115	127	123	108	110	137	146	212	200	203	197	212	244	237	258	379	328	349	342
5.4	58	55	57	62	65	65	81	69	73	69	80	95	86	93	110	98	117	123	127	108	107	136	143	208	190	203	197	207	241	238	255	383	322	349	339
5.45	56	56	57	62	64	67	77	70	74	71	77	97	85	91	106	100	115	120	121	108	108	140	140	211	193	203	193	204	240	243	244	381	322	345	352
5.5	56	56	54	64	65	65	77	70	69	68	76	93	86	93	108	97	114	126	124	106	105	138	139	205	193	202	193	207	242	231	249	378	317	343	351
5.55	59	55	57	63	66	65	80	69	70	72	78	94	86	94	108	98	114	124	123	107	106	137	139	211	194	199	194	202	237	233	249	378	313	347	341
5.6	59	56	56	65	66	64	80	70	70	71	80	94	88	94	105	99	111	120	121	107	105	136	140	206	189	201	188	205	238	229	246	376	310	345	349
5.65	60	57	54	64	64	64	77	72	70	69	78	95	84	94	108	95	112	120	119	106	103	135	138	203	185	195	191	202	235	231	243	372	320	342	352
5.7	59	58	57	64	68	63	81	74	72	73	76	94	82	90	106	98	114	124	117	109	107	135	132	200	187	200	187	203	239	228	246	371	316	338	342
5.75	56	56	57	63	67	64	76	70	72	72	77	92	84	94	107	99	112	119	117	105	107	131	134	201	186	194	191	202	235	225	241	374	313	338	340
5.8	56	57	58	65	67	66	77	71	70	70	78	92	85	90	105	97	115	120	117	108	103	135	135	197	182	196	187	196	234	223	244	368	304	336	348
5.85	56	57	56	62	66	64	77	70	69	70	78	90	88	91	109	95	112	121	119	106	103	131	135	192	183	191	185	200	237	225	241	368	302	332	344
5.9	57	56	58	61	67	66	76	71	71	68	76	92	84	92	105	95	111	121	115	106	106	129	136	200	186	192	184	194	228	221	244	367	316	332	335
5.95	56	59	56	65	65	64	76	70	70	72	77	93	86	91	106	94	110	117	117	107	104	127	135	196	185	192	185	200	233	221	241	367	315	333	339
6	57	58	58	64	67	65	77	70	70	71	80	92	85	89	106	96	110	122	116	105	105	130	136	195	185	190	183	193	226	221	234	368	314	333	341
6.05	58	57	58	64	64	66
6.1	57	57	57	62	65	64
6.15	57	59	57	64	65	64
6.2	56	58	59	62	65	64
6.25	56	57	62	63	66	65
6.3	58	61	58	63	64	64
6.35	58	57	56	64	66	64
6.4	59	58	57	63	66	63
6.45	58	57	58	64	66	67
6.5	57	57	59	65	67	64
6.55	55	58	58	63	66	68
6.6	57	59	59	62	67	64
6.65	56	59	58	63	66	67
6.7	57	56	57	63	66	63
6.75	57	58	56	62	66	67
6.8	58	58	59	63	65	65
6.85	55	57	58	62	65	65
6.9	56	58	61	62	65	64
6.95	60	57	58	63	65	66
7	55	53	56	63	67	62
7.05	57	56	57	63	63	63
7.1	57	55	58	59	65	63
7.15	54	58	60	65	65	62
7.2	56	57	59	64	67	61
7.25	58	56	58	63	66	65
7.3	57	56	60	62	67	66
7.35	57	59	59	63	61	63
7.4	57	57	60	62	66	63
7.45	58	58	59	63	63	64
7.5	58	57	60	62	66	64
7.55	57	58	58	62	64	65
7.6	56	58	57	62	63	64
7.65	58	56	59	63	65	65
7.7	56	58	58	63	64	64
7.75	60	57	56	61	62	61
7.8	59	55	58	63	64	64
7.85	56	56	59	65	67	64
7.9	57	56	56	60	64	63
7.95	57	60	60	62	65	63
8	59	57	58	61	64	63
Normalized data
Time (h)	Relative aggregate concentration
	25 nM			50 nM			75 nM					125 nM					187.5 nM					250 nM		375 nM			500 nM				625 nM
0	0.447109	0.27933	0.295652	0.0926025	0.103139	0.0231549	-0.0181406	0.126316	0.21314	0.0553505	0.0588235	0.0129724	0.00990099	0.00969529	0.00787574	0.0530103	0.0238106	0.00578035	0.0188249	0.012016	0.0373951	-0.0051675	0.00332717	0.00623428	-0.0041699	-0.002427	0.00575473	0.00563899	0.00702741	0.00687183	-0.0017232	0.00044318	0.00321305	0.001295
0.05	0.0987124	0.27933	0	0.332092	0.177877	0.0231549	0.0544218	0.126316	0.121467	-0.0332103	-0.0497738	0.0468133	0.00990099	0.00969529	0.0242835	0.0343008	0.0238106	-0.0036784	0.00969766	0.012016	-0.0236581	0.00861244	-0.0033272	0.0016406	0.00481137	-0.002427	0.00575473	-0.0086069	0	-0.0002988	0.00344642	-0.004875	0.00024716	0.00751101
0.1	0.0987124	-0.0558659	-0.147826	-0.0670569	0.103139	0.0231549	0.0181406	-0.0421053	-0.0160428	-0.0774908	0.0588235	0.0129724	-0.009901	0.0270083	0.00787574	-0.0218278	0.0238106	0.00578035	-0.0085568	0.00057219	0.0496057	0.00172249	-0.0033272	0.00623428	0.00930198	0.00658762	0.00201416	0.00207752	0	0.00687183	0.00603123	0.00044318	-0.0056846	-0.004921
0.15	0.0987124	0.111732	0.147826	0.0127727	0.0284006	0.0231549	0.0181406	0	0.0297937	0.0553505	-0.0226244	-0.0039481	0.029703	0.0270083	-0.0249398	0.0343008	0.0133572	0.00578035	0.00969766	0.00057219	-0.0236581	0.0155024	-0.0099815	-0.0029531	0.00930198	0.0020803	0.00575473	-0.0086069	0	-0.0002988	0.00344642	0.00044318	0.00024716	-0.004921
0.2	0.272911	0.111732	0.295652	0.0926025	0.177877	0.105851	-0.0907029	-0.126316	-0.107716	0.0553505	0.00452489	-0.0039481	-0.009901	-0.0076177	0.0242835	-0.0031183	0.00290373	0.00578035	0.00057045	0.012016	0.0251844	0.0155024	-0.0099815	-0.0075468	0.00481137	0.0020803	-0.0129481	0.00920045	0	-0.0110547	-0.0017232	0.00310229	-0.0027187	-0.001813
0.25	0.0987124	0.111732	0.147826	0.0127727	0.0284006	0.271243	-0.0181406	-0.0421053	0.0297937	0.0110701	-0.0497738	-0.0039481	-0.029703	0.0270083	0.00787574	-0.0031183	-0.0075497	-0.0036784	0.00057045	0.012016	-0.0114475	-0.0051675	0.0232902	-0.0029531	0.00032076	-0.0114416	-0.005467	0.00207752	0	0.00328653	-0.0017232	-0.0022159	0.00321305	-0.004921
0.3	-0.075486	-0.0558659	0.295652	0.0127727	-0.0463378	-0.142237	0.0544218	0.0421053	-0.0160428	0.0553505	-0.0226244	-0.0039481	0.0495049	0.00969529	-0.0249398	0.0343008	-0.0075497	-0.0036784	0.00057045	0.00057219	-0.0236581	-0.0051675	-0.0033272	0.00623428	0.00032076	-0.002427	0.00575473	-0.0050454	0	-0.0002988	0.0008616	0.00310229	-0.0086505	0.00751101
0.35	-0.075486	0.111732	-0.147826	0.0127727	-0.0463378	-0.142237	0.0181406	-0.0842105	-0.0160428	0.0553505	-0.0226244	-0.0039481	-0.029703	-0.0249307	-0.0249398	-0.0031183	-0.0075497	-0.0036784	0.00969766	0.00057219	0.0129738	0.00861244	0.00332717	0.00623428	-0.0041699	0.0110949	-0.0017264	-0.0014839	0.0035137	-0.0038841	-0.004308	0.00576139	0.00617894	0.004403
0.4	-0.249684	-0.0558659	-0.295652	-0.146887	0.103139	-0.224933	-0.0181406	-0.0421053	0.0297937	0.0553505	-0.0497738	0.0129724	0.00990099	-0.0249307	0.00787574	-0.0031183	-0.03891	0.0152391	0.00057045	0.012016	-0.0236581	-0.0051675	0.00332717	-0.0075468	-0.0041699	-0.002427	0.00575473	-0.0014839	-0.0035137	0.00687183	-0.004308	0.00044318	0.00617894	-0.004921
0.45	-0.075486	-0.391062	-0.147826	0.0127727	-0.0463378	-0.059541	0.0181406	0	-0.153552	0.0110701	0.00452489	-0.0208686	-0.009901	0.00969529	0.0242835	-0.0218278	0.0133572	0.00578035	-0.0085568	-0.0108716	0.00076316	0.00172249	0.00332717	-0.0029531	-0.0041699	-0.0069343	-0.0017264	0.00207752	-0.0035137	-0.0038841	-0.004308	-0.0022159	0.00024716	0.004403
0.5	-0.075486	-0.391062	-0.295652	-0.0670569	0.0284006	-0.059541	-0.0544218	0.0421053	-0.0618793	-0.0332103	0.0588235	-0.0377891	0.00990099	-0.0076177	-0.008532	-0.0218278	0.00290373	-0.0225959	-0.0085568	-0.0108716	-0.0236581	-0.0051675	-0.0033272	-0.0029531	0.00481137	-0.002427	-0.005467	0.00563899	-0.0035137	-0.0002988	0.0008616	-0.0022159	0.00024716	-0.001813
0.55	0.0987124	0.446927	-0.147826	-0.0670569	-0.121076	-0.142237	-0.0907029	0.0421053	0.0297937	-0.0774908	-0.0226244	0.0298928	-0.029703	-0.0076177	-0.0249398	0.0155913	0.00290373	-0.0131372	0.00057045	0.00057219	0.0129738	0.00172249	0.00332717	-0.0029531	-0.0041699	0.0020803	-0.0017264	-0.0014839	0	-0.0038841	0.00344642	-0.0022159	-0.0027187	-0.001813
0.6	0.0987124	0.111732	0	0.0127727	0.0284006	0.0231549	0.0181406	0	-0.0618793	0.0110701	-0.0226244	0.0298928	-0.009901	-0.0422438	-0.0413476	-0.0218278	-0.0075497	0.00578035	-0.0268112	0.012016	-0.0114475	0.00172249	-0.0033272	0.0016406	-0.0086605	0.00658762	-0.0017264	-0.0014839	0	-0.0002988	0.00603123	-0.004875	-0.0056846	0.001295
0.65	-0.075486	0.111732	0.147826	0.252262	0.103139	-0.059541	0.0181406	0	0.0297937	-0.0332103	0.00452489	-0.0039481	0.029703	-0.0249307	-0.008532	-0.0031183	-0.0180031	0.00578035	-0.0085568	-0.0108716	0.00076316	-0.0120574	-0.0166359	0.0016406	-0.0041699	-0.0069343	-0.0017264	0.00563899	0	0.00687183	0.0189553	0.00310229	0.00321305	0.001295
0.7	-0.249684	-0.223464	0	-0.0670569	-0.0463378	-0.307629	0.0181406	0	0.0297937	-0.0332103	0.00452489	-0.0039481	-0.009901	-0.0076177	0.0242835	0.0155913	-0.0075497	0.0152391	0.00057045	-0.0108716	0.00076316	-0.0120574	-0.0099815	0.00623428	0.00032076	0.0020803	0.00949531	0.0163234	0.0175685	0.00328653	0.065482	0.0163978	0.0388038	0.016835
0.75	0.0987124	-0.391062	-0.147826	-0.0670569	-0.121076	0.105851	0.0181406	0.126316	-0.0618793	-0.0332103	0.0316742	0.0298928	-0.029703	-0.0249307	0.0242835	0.0343008	0.0133572	-0.0225959	0.00969766	0.00057219	0.00076316	-0.0051675	0.0232902	-0.0029531	0.031755	0.0246169	0.0169765	0.0376922	0.0562193	0.021213	0.117178	0.0403297	0.0714286	0.0572391
0.8	-0.075486	-0.726257	-0.147826	-0.226716	0.0284006	-0.059541	0.163265	-0.0842105	0.167303	0.0553505	0.19457	-0.0039481	0.029703	0.0443213	0.0735069	-0.0592468	0.00290373	-0.0131372	0.00969766	-0.0108716	-0.0114475	0.00172249	-0.0232902	0.0429837	0.0542081	0.0787047	0.0394199	0.0982371	0.130007	0.0283836	0.205062	0.109466	0.145576	0.110075
0.85	-0.075486	-0.0558659	-0.295652	-0.146887	0.0284006	-0.142237	-0.0544218	-0.0842105	-0.0160428	-0.121771	0.0316742	-0.07163	0.00990099	-0.0076177	0.00787574	-0.0031183	-0.0284566	0.0152391	-0.0085568	-0.0108716	-0.0358687	0.0155024	-0.0033272	0.116483	0.0991142	0.164344	0.0992692	0.183712	0.21785	0.057066	0.313624	0.18924	0.240484	0.184667
0.9	0.272911	-0.0558659	0	-0.0670569	0.103139	0.0231549	-0.0544218	0.0421053	-0.0160428	0.0553505	-0.131222	-0.0208686	-0.029703	-0.0076177	-0.0413476	-0.0031183	-0.0284566	-0.0131372	0.00969766	-0.0108716	0.0129738	0.00172249	-0.0033272	0.199169	0.188926	0.258997	0.192784	0.294118	0.319747	0.103675	0.409262	0.279649	0.356154	0.271691
0.95	-0.249684	0.111732	0.443478	-0.0670569	-0.0463378	0.0231549	-0.0181406	-0.0421053	-0.153552	-0.0332103	-0.0226244	-0.0039481	-0.009901	0.00969529	-0.008532	-0.0031183	-0.0180031	0.00578035	0.0370793	0.00057219	0.00076316	0.00172249	0.0432532	0.286449	0.283229	0.367173	0.305001	0.386716	0.425158	0.175381	0.499731	0.391331	0.456995	0.371147
1	-0.249684	-0.391062	-0.295652	-0.226716	0.0284006	-0.142237	0.0181406	0	-0.0618793	-0.0332103	-0.0769231	-0.0208686	-0.029703	-0.0076177	0.0242835	-0.0218278	-0.03891	0.0436153	0.0644609	-0.0337593	0.0618163	0.0155024	0.0898336	0.392103	0.386513	0.457319	0.402256	0.475752	0.520028	0.250672	0.577275	0.473764	0.54004	0.458171
1.05	-0.075486	-0.0558659	-0.147826	-0.0670569	-0.0463378	-0.059541	0.090703	0.0421053	-0.0618793	-0.0332103	-0.0497738	-0.0377891	-0.009901	-0.0249307	-0.0249398	-0.0031183	-0.0180031	0.0814503	0.10097	0.00057219	0.12287	0.0223923	0.149723	0.479383	0.494288	0.55648	0.49577	0.564789	0.607871	0.347475	0.639311	0.566832	0.620119	0.532764
1.1	0.0987124	0.111732	0.147826	-0.0670569	0.0284006	-0.224933	-0.0181406	-0.0842105	-0.0618793	0.0110701	0.00452489	-0.0039481	0.00990099	0.00969529	-0.0249398	-0.0031183	-0.0075497	0.147662	0.183115	-0.0108716	0.196133	0.0637321	0.276155	0.562069	0.575119	0.610568	0.585544	0.625334	0.674631	0.46579	0.706516	0.63331	0.673505	0.610464
1.15	-0.075486	-0.391062	-0.147826	-0.0670569	0.0284006	-0.059541	-0.0544218	-0.0421053	0.0297937	-0.0332103	0.00452489	-0.0039481	-0.009901	0.0270083	-0.008532	-0.0218278	0.0133572	0.251708	0.283514	0.0234599	0.269397	0.0912919	0.356007	0.617193	0.629006	0.664656	0.652874	0.710809	0.720309	0.52674	0.753043	0.686492	0.723925	0.67884
1.2	-0.249684	0.27933	-0.147826	0.0926025	0.103139	0.0231549	0.0181406	-0.126316	-0.0618793	-0.121771	0.0316742	-0.0208686	0.029703	0.00969529	0.00787574	-0.0592468	0.0656243	0.336837	0.365659	0.0463475	0.342661	0.153301	0.449168	0.672318	0.678403	0.727758	0.716464	0.764231	0.783556	0.602032	0.7944	0.734356	0.753584	0.70992
1.25	-0.075486	0.27933	-0.295652	0.0127727	0.0284006	-0.059541	-0.0181406	-0.0421053	-0.0618793	-0.0774908	0.00452489	-0.0039481	0.00990099	-0.0422438	-0.008532	-0.0218278	0.149252	0.421965	0.429549	0.11501	0.428135	0.235981	0.522366	0.722848	0.7278	0.763817	0.772573	0.806969	0.822207	0.648641	0.820248	0.795515	0.795106	0.75654
1.3	0.272911	0.111732	0	0.0926025	-0.0463378	0.0231549	0.0181406	0.126316	-0.0160428	-0.0332103	0.00452489	0.0468133	-0.009901	-0.0076177	-0.0413476	0.0530103	0.232879	0.497635	0.502567	0.195117	0.52582	0.33244	0.595564	0.777972	0.759234	0.804383	0.806238	0.849706	0.857344	0.70242	0.861605	0.827424	0.818833	0.77208
1.35	0.0987124	-0.0558659	-0.147826	0.0926025	0.0284006	0.105851	0.0544218	0.0842105	0.0756302	-0.0774908	-0.0226244	0.0129724	0.029703	0.0270083	0.0242835	0.0155913	0.347867	0.554388	0.55733	0.286668	0.562452	0.41512	0.675416	0.800941	0.79965	0.844948	0.836163	0.856829	0.864371	0.731102	0.890038	0.856674	0.845526	0.793836
1.4	-0.075486	-0.0558659	0.147826	0.172432	-0.0463378	0.188547	-0.0181406	-0.0842105	-0.0618793	0.0110701	0.00452489	0.0298928	-0.009901	-0.0076177	-0.008532	-0.0031183	0.400134	0.630058	0.630348	0.355331	0.647927	0.511579	0.695379	0.814722	0.853537	0.862978	0.843644	0.863952	0.888967	0.766955	0.910716	0.888584	0.884083	0.821808
1.45	-0.075486	0.27933	-0.295652	0.0926025	0.177877	0.105851	0.0544218	-0.0421053	0.0756302	0.0110701	0.0588235	0.0129724	0.00990099	0.0270083	0.00787574	0.0343008	0.452401	0.677352	0.675984	0.446882	0.660137	0.559809	0.741959	0.851471	0.87599	0.908051	0.862347	0.871075	0.88194	0.795638	0.936564	0.915175	0.884083	0.837348
1.5	0.0987124	-0.223464	0.443478	0.0926025	0.103139	0.188547	0.090703	0.0842105	0.0297937	0.0553505	-0.0226244	-0.0039481	-0.009901	0.0443213	0.00787574	-0.0031183	0.546482	0.753022	0.685111	0.526988	0.733401	0.621818	0.815157	0.879033	0.907424	0.944109	0.888531	0.888882	0.892481	0.827906	0.962412	0.931129	0.916708	0.868428
1.55	-0.075486	-0.0558659	-0.147826	-0.0670569	0.0284006	0.0231549	0.0544218	0.0421053	-0.0160428	-0.0332103	-0.0226244	0.0129724	0.00990099	0.00969529	0.0406913	0.0155913	0.609203	0.734104	0.703366	0.618539	0.745612	0.670048	0.815157	0.88822	0.925387	0.957631	0.907234	0.917374	0.903022	0.831491	0.962412	0.944425	0.919674	0.890184
1.6	-0.075486	0.111732	0	0.0127727	0.0284006	0.0231549	0.272109	0.252632	0.0297937	-0.0332103	-0.0226244	0.0637338	0.0891089	0.0789474	0.0570991	-0.0218278	0.66147	0.790857	0.758129	0.675758	0.794454	0.704498	0.861738	0.915783	0.943349	0.962139	0.94838	0.924497	0.938159	0.856588	0.977921	0.963038	0.931537	0.915048
1.65	0.272911	-0.0558659	0	0.0127727	0.103139	-0.142237	0.126984	0.168421	-0.0618793	0.0110701	0.0316742	0.0975747	0.0693069	0.0962604	0.0735069	-0.0031183	0.703283	0.819233	0.776383	0.721533	0.818876	0.773397	0.895009	0.92497	0.956821	0.962139	0.959602	0.945866	0.955727	0.874514	0.983091	0.971016	0.937469	0.91194
1.7	0.272911	0.111732	0.147826	0.0127727	-0.0463378	0.0231549	0.30839	0.168421	0.121467	0.188192	0.0859729	0.148336	0.247525	0.148199	0.139138	0.0717198	0.745097	0.83815	0.803765	0.813084	0.843297	0.794067	0.908318	0.934157	0.956821	0.99369	0.967083	0.970796	0.969782	0.892441	0.972752	0.973675	0.940435	0.94302
1.75	0.447109	-0.0558659	0	-0.226716	-0.0463378	0.188547	0.344671	0.294737	0.121467	0.0110701	0.00452489	0.216018	0.306931	0.200138	0.221177	0.0717198	0.818271	0.894903	0.840274	0.824528	0.928771	0.835407	0.961553	0.938751	0.983765	1.02524	0.993267	0.952989	0.962755	0.903197	0.99343	0.984311	0.976026	0.952344
1.8	0.0987124	0.446927	0.147826	-0.0670569	-0.0463378	0.0231549	0.417234	0.252632	0.167303	0.143911	0.0316742	0.249859	0.346535	0.252078	0.2704	0.127848	0.870538	0.875985	0.840274	0.835972	0.90435	0.862967	0.954898	0.934157	0.979274	1.03426	0.985786	0.967235	0.987351	0.906782	1.00635	0.992289	0.964162	0.955452
1.85	0.447109	0.27933	-0.147826	0.0926025	0.177877	0.188547	0.489796	0.336842	0.21314	0.232472	0.0588235	0.351382	0.465347	0.32133	0.41807	0.221396	0.880992	0.885444	0.867655	0.847416	0.928771	0.856077	0.981516	0.952532	1.00622	1.03876	0.985786	0.98148	0.980323	0.931879	0.988261	1.00293	0.978992	0.9741
1.9	0.0987124	0.446927	-0.295652	-0.146887	0.0284006	-0.059541	0.417234	0.336842	0.167303	0.143911	0.0316742	0.351382	0.50495	0.407895	0.467294	0.296234	0.849631	0.932738	0.858528	0.881747	0.977614	0.904306	0.974861	0.957126	0.974783	1.01623	0.997008	0.988603	0.997892	0.949806	0.99343	1.00027	0.999753	0.983424
1.95	0.272911	-0.223464	0	0.0926025	0.0284006	0.105851	0.526077	0.505263	0.258976	0.276753	0.0316742	0.435984	0.683168	0.581025	0.483702	0.389782	0.891445	0.932738	0.940673	0.893191	1.03867	0.938756	0.968207	0.961719	1.00622	1.02524	0.985786	0.992165	0.980323	0.960562	1.00894	1.00293	0.993821	0.992748
2	0.0987124	0.111732	0.295652	0.172432	-0.0463378	0.105851	0.634921	0.505263	0.488159	0.232472	0.0859729	0.486746	0.70297	0.615651	0.631372	0.427201	0.922805	0.970573	0.958928	0.95041	0.989824	0.952536	1.00813	0.961719	0.988255	1.02524	0.982045	0.988603	1.00492	0.967732	0.990845	1.0242	0.990855	0.992748
2.05	0.272911	-0.391062	-0.147826	0.332092	-0.0463378	0.0231549	0.634921	0.631579	0.304813	0.321033	0.00452489	0.571348	0.742574	0.702216	0.614964	0.502039	0.954166	0.961114	1.00456	0.973298	1.02646	0.952536	0.98817	0.9755	1.01969	1.03426	0.993267	1.00641	0.994378	0.971318	0.9986	1.0109	1.00272	1.00207
2.1	0.272911	-0.558659	-0.295652	0.0127727	-0.42003	-0.142237	0.598639	0.589474	0.396486	0.453875	0.167421	0.605189	0.762376	0.754155	0.614964	0.520748	0.985526	0.998949	0.9498	0.973298	1.05088	0.959426	0.994824	0.961719	1.01969	1.00721	1.00823	0.999288	0.973296	0.989244	0.980506	1.00558	0.984923	0.983424
2.15	-0.249684	0.27933	0	0.0926025	-0.0463378	0.105851	0.743764	0.757895	0.579832	0.409594	0.0859729	0.622109	0.762376	0.736842	0.729818	0.670425	0.985526	1.00841	0.958928	0.984742	1.01425	1.00077	1.00813	0.9755	0.997237	1.03426	0.989526	1.00285	0.987351	0.974903	1.01411	0.984311	0.990855	1.0145
2.2	0.0987124	-0.223464	0	0.0926025	-0.121076	0.105851	0.743764	0.842105	0.488159	0.321033	0.167421	0.706712	0.861386	0.771468	0.79545	0.651715	1.01689	0.998949	0.968055	1.01907	1.00204	1.00077	1.00813	0.9755	0.988255	1.01172	0.997008	1.00285	0.983837	0.978488	0.9986	1.0109	0.984923	0.992748
2.25	-0.075486	0.111732	0	-0.146887	-0.195815	0.0231549	0.888889	0.8	0.533995	0.542435	0.167421	0.723632	0.841584	0.84072	0.79545	0.745263	0.964619	1.01787	0.968055	0.996185	0.989824	1.00766	1.00148	1.00306	1.01969	1.00721	1.01197	0.988603	0.987351	0.992829	0.99343	1.0109	0.999753	0.998964
2.3	-0.423883	-0.0558659	-0.295652	-0.226716	-0.121076	-0.059541	0.780045	0.8	0.671505	0.542435	0.248869	0.791314	0.861386	0.858033	0.844673	0.726553	1.01689	1.00841	1.01369	0.984742	0.965403	1.00077	1.01479	0.980094	0.992746	1.01172	1.00075	1.01353	0.987351	0.996415	1.00635	1.00027	1.00568	1.02072
2.35	0.272911	0.27933	0.147826	-0.146887	-0.270553	-0.307629	0.816327	0.8	0.809015	0.675277	0.303167	0.774394	0.980198	0.892659	0.893896	0.801391	0.995979	1.0557	0.986309	0.996185	1.02646	1.00077	0.98817	0.993875	0.983765	1.01172	1.00075	0.988603	1.00843	0.996415	0.996015	1.01622	0.999753	1.0145
2.4	0.621308	0.111732	-0.147826	-0.0670569	0.103139	0.188547	0.852608	0.884211	0.854851	0.763838	0.411765	0.808235	0.940594	0.909972	0.910304	0.801391	1.01689	1.00841	0.977182	1.00763	0.989824	1.01455	0.98817	1.01225	1.0152	1.01623		1.00641	0.997892	1.00359	1.01152	1.00558	1.00272	1.02694
2.45	0.272911	-0.0558659	0	0.0926025	-0.0463378	0.188547	0.997732	0.884211	0.809015	0.808118	0.438914	0.825155	0.980198	0.944598	0.893896	0.876229	0.985526	0.98949	1.01369	0.996185	0.989824	1.02144		1.01684	0.983765	0.99369			0.994378	1.01434	1.00377	0.994948	1.00865	1.00829
2.5	-0.249684	-0.0558659	0	-0.0670569	-0.195815	0.0231549	0.852608	1.01053	0.809015	0.763838	0.574661	0.875917	1	1.01385	0.94312	0.876229	1.02734	0.98949	1.02282	1.01907	1.03867	1.00077		1.00766	1.00173	0.984675			0.987351	0.992829	1.00635	0.981652	1.00272	0.98964
2.55	-0.075486	0.111732	0.147826	-0.0670569	-0.0463378	0.0231549	0.780045	0.842105	0.900688	0.852399	0.547511	0.875917	0.980198	0.961911	0.959527	0.876229	1.03779	0.98949	0.968055	1.00763	0.989824	1.03522		1.02603	1.00622	0.99369			1.01195	0.996415	0.996015	0.997607	0.999753	1.00518
2.6	-0.075486	0.111732	0.147826	-0.0670569	-0.121076	0.0231549	0.92517	0.884211	0.809015	0.852399	0.628959	0.977439	1	0.979224	1.00875	0.913648	0.985526	0.98949	0.995436	0.984742		1.01455		1.01684	0.988255	0.998197				0.992829	0.996015	0.992289	0.990855	1.02072
2.65	-0.075486	0.614525	-0.147826	0.0926025	-0.0463378	-0.059541	0.961451	0.926316	0.946524	0.896679	0.628959	0.99436	0.960396	0.944598	0.959527	0.894939	1.01689	0.980032		0.996185		0.966316		1.02144	0.983765	0.980168					0.996015	0.98963	0.996787	0.998964
2.7	0.447109	0.27933	0.295652	0.0926025	-0.270553	-0.142237	0.961451	0.968421	0.900688	0.896679	0.737557	1.01128	1.05941	0.996537	0.959527	0.932358	0.975073	0.980032		1.00763		1.00077		0.993875		1.00721					1.01411	1.01622	1.01458	0.98964
2.75	-0.075486	0.111732	0	0.0926025	-0.121076	0.0231549	0.997732	0.968421	0.992361	0.896679	0.791855	1.0282	1.0198	1.03116	1.00875	0.951067	1.00643	1.01787		0.984742		1.03522		0.980094		0.971153					1.00118	0.98963	0.999753	0.995856
2.8	-0.249684	0.111732	0.147826	-0.306546	-0.270553	-0.142237	0.997732	0.926316	0.946524	0.896679	0.819005	0.977439	1.0198	0.944598	0.992343	0.951067	0.985526					0.973206		0.998469		0.989182					1.00118	0.978993	0.999753	0.992748
2.85	0.0987124	-0.223464	0.147826	0.0926025	-0.121076	-0.307629	0.888889	1.05263	0.992361	0.896679	0.846154	1.01128	1.0198	0.961911	1.04157	0.951067	0.985526					1.02833		0.998469		0.989182					0.99343	0.994948	0.990855	0.986532
2.9	-0.075486	0.446927	0.147826	-0.226716	-0.195815	-0.059541	1.03401	1.01053	0.946524	0.940959	0.873303	0.99436	1.0198	1.01385	1.00875	0.969777	1.00643					0.986986		1.00766							1.00118	0.997607	1.00568	0.995856
2.95	0.447109	-0.0558659	-0.147826	-0.146887	-0.0463378	-0.307629	0.92517	0.968421	0.992361	0.940959	0.873303	0.99436	1.0198	1.0831	1.00875	0.969777	1.01689					0.959426		1.00306							1.00377	0.997607	0.987889	0.98964
3	0.272911	0.27933	0.147826	-0.0670569	-0.0463378	0.0231549	0.961451	1.01053	0.992361	0.940959	0.927602	0.977439	1.07921	0.996537	1.02516	0.932358	0.954166							0.993875							1.01411
3.05	-0.075486	0.111732	-0.147826	0.0127727	-0.195815	-0.059541	0.92517	0.968421	0.946524	0.98524	0.900452	1.01128	1.0198	0.961911	1.02516	0.988486								1.00306							0.988261
3.1	0.0987124	-0.223464	0	0.0926025	-0.0463378	-0.224933	0.961451	1.01053	1.0382	1.02952	0.9819	0.977439	0.980198	0.996537	1.00875	1.02591															1.00635
3.15	-0.075486	0.446927	0.147826	0.0926025	-0.195815	-0.059541	1.03401	1.01053	1.0382	0.98524	1.00905	1.01128	1.0198	0.996537	1.00875	1.0072															1.00377
3.2	-0.249684	0.111732	0.443478	-0.146887	-0.195815	-0.059541	1.03401	0.884211	1.0382	0.98524	0.9819	1.04512	0.960396	1.01385	0.992343	0.969777															0.975337
3.25	0.0987124	-0.223464	0.147826	0.0127727	0.0284006	0.105851	0.997732	1.09474	0.992361	0.896679	0.927602	0.977439	0.980198		0.992343	1.04462
3.3	-0.249684	-0.0558659	0.295652	0.172432	-0.121076	-0.059541	0.997732	1.09474	1.0382	0.98524	0.927602	0.99436	1.0198		1.04157	0.932358
3.35	0.0987124	-0.223464	0.295652	0.0926025	-0.121076	0.0231549	0.997732	0.968421	0.900688	1.02952	0.954751	0.99436	1		0.992343	0.951067
3.4	-0.075486	-0.391062	0	-0.146887	0.0284006	0.188547	0.997732	1.01053	1.0382	0.940959	1.0362		0.940594		1.00875	0.969777
3.45	0.272911	-0.0558659	0.295652	0.252262	0.0284006	0.188547	0.961451	1.09474	1.12987	0.852399	0.9819		1.0198		1.02516	1.0072
3.5	0.447109	-0.558659	0.443478	0.332092	-0.0463378	0.0231549	1.07029	1.05263	1.08403	1.0738	1.00905		0.980198		1.04157	1.02591
3.55	-0.075486	0.111732	0.295652	0.252262	-0.0463378	0.271243	0.888889	0.968421	0.992361	0.940959	0.954751				1.00875	0.969777
3.6	0.272911	-0.223464	-0.147826	0.332092	0.103139	0.188547	0.961451	1.01053	1.0382	0.940959	1.00905				0.975935	1.04462
3.65	-0.075486	-0.391062	0	0.411921	0.0284006	0.353938	1.03401	1.01053	1.0382	0.98524	1.00905				1.00875	1.04462
3.7	0.0987124	0.27933	0.295652	0.491751	0.0284006	0.271243	0.997732	1.05263	0.992361	1.02952					0.992343	1.0072
3.75	0.272911	0.27933	0.295652	0.411921	0.252616	0.51933	0.997732	0.884211	0.946524	0.98524					1.04157	0.969777
3.8	0.272911	-0.0558659	0.147826	0.571581	0.103139	0.51933	0.961451	1.05263	0.992361	0.940959					1.00875	1.02591
3.85	0.272911	-0.223464	0.295652	0.571581	0.252616	0.436634	0.961451	0.926316	0.900688	0.940959					0.959527	1.06332
3.9	0.0987124	0.111732	0.147826	0.970729	0.55157	0.602026	1.21542	0.926316	0.854851	0.98524					0.975935	1.04462
3.95	0.272911	-0.223464	0	0.571581	0.327354	0.684722	0.997732	0.968421	0.992361	1.02952					0.992343	1.02591
4	0.795506	-0.391062	0.295652	0.73124	0.252616	0.684722	1.10658			1.0738					0.975935	1.02591
4.05	0.0987124	-0.0558659	0	0.73124	0.55157	0.850114	0.997732			1.11808					0.992343	0.988486
4.1	0.272911	-0.223464	-0.147826	0.73124	0.55157	0.767418	0.997732			0.940959					1.04157	0.969777
4.15	0.621308	0.111732	0.147826	0.81107	0.476831	0.602026	0.961451			0.940959					0.992343	1.0072
4.2	0.795506	-0.223464	0.147826	0.890899	0.55157	0.684722	1.03401			0.98524					0.975935	0.988486
4.25	0.621308	-0.0558659	0.295652	0.73124	0.626308	0.684722	0.92517			1.02952					0.94312	0.969777
4.3	0.447109	-0.0558659	0	0.73124	0.925262	0.93281	1.03401								0.975935	1.0072
4.35	0.447109	0.111732	0.147826	0.81107	0.626308	1.01551	1.07029								0.975935	0.894939
4.4	0.795506	0.446927	0.295652	0.970729	0.701046	0.850114	0.852608								0.975935	0.988486
4.45	0.621308	0.27933	0.147826	0.970729	0.850523	0.93281	0.997732								1.02516	1.02591
4.5	0.621308	0.27933	0.443478	0.890899	0.775785	1.0982	0.888889
4.55	0.621308	0.614525	0.295652	0.890899	0.775785	0.767418	1.07029
4.6	0.795506	0.446927	0	0.73124	0.775785	1.01551	0.888889
4.65	0.621308	0.111732	0.295652	1.05056	1.07474	1.01551	1.03401
4.7	0.447109	0.614525	0.295652	1.13039	0.925262	1.0982	1.03401
4.75	0.795506	0.27933	0.295652	0.73124	0.925262	1.1809
4.8	0.621308	0.614525	0.147826	0.970729	0.850523	1.01551
4.85	0.969705	0.446927	0.73913	1.13039	1	1.01551
4.9	1.1439	0.782123	0.73913	0.970729	0.925262	1.01551
4.95	0.272911	0.446927	0.147826	1.21022	0.850523	1.01551
5	0.969705	0.27933	0.147826	1.13039	0.850523	1.0982
5.05	1.1439	0.446927	0.147826	0.970729	1	1.01551
5.1	0.969705	0.782123	0.443478	0.65141	1.07474	1.0982
5.15	0.969705	0.614525	0.591304	1.13039	0.850523	1.01551
5.2	0.621308	0.614525	0.295652	1.13039	1.07474	1.0982
5.25	0.795506	0.782123	0.443478	0.890899	1	0.767418
5.3	0.795506	0.446927	0.591304	1.05056	1	1.01551
5.35	1.1439	0.782123	0.73913	0.970729	1.07474	1.0982
5.4	1.1439	0.614525	0.73913	0.890899	0.925262	1.01551
5.45	0.795506	0.782123	0.73913	0.890899	0.850523	1.1809
5.5	0.795506	0.782123	0.295652	1.05056	0.925262	1.01551
5.55	1.3181	0.614525	0.73913	0.970729	1	1.01551
5.6	1.3181	0.782123	0.591304	1.13039	1	0.93281
5.65	1.4923	0.949721	0.295652	1.05056	0.850523	0.93281
5.7	1.3181	1.11732	0.73913	1.05056	1.14948	0.850114
5.75	0.795506	0.782123	0.73913	0.970729	1.07474	0.93281
5.8	0.795506	0.949721	0.886957	1.13039	1.07474	1.0982
5.85	0.795506	0.949721	0.591304	0.890899	1	0.93281
5.9	0.969705	0.782123	0.886957	0.81107	1.07474	1.0982
5.95	0.795506	1.28492	0.591304	1.13039	0.925262	0.93281
6	0.969705	1.11732	0.886957	1.05056	1.07474	1.01551
6.05	1.1439	0.949721	0.886957	1.05056	0.850523	1.0982
6.1	0.969705	0.949721	0.73913	0.890899	0.925262	0.93281
6.15	0.969705	1.28492	0.73913	1.05056	0.925262	0.93281
6.2	0.795506	1.11732	1.03478	0.890899	0.925262	0.93281
6.25	0.795506	0.949721	1.47826	0.970729	1	1.01551
6.3	1.1439	1.62011	0.886957	0.970729	0.850523	0.93281
6.35	1.1439	0.949721	0.591304	1.05056	1	0.93281
6.4	1.3181	1.11732	0.73913	0.970729	1	0.850114
6.45	1.1439	0.949721	0.886957		1	1.1809
6.5	0.969705	0.949721	1.03478		1.07474	0.93281
6.55	0.621308	1.11732	0.886957		1	1.26359
6.6	0.969705	1.28492	1.03478		1.07474	0.93281
6.65	0.795506	1.28492	0.886957
6.7	0.969705	0.782123	0.73913
6.75	0.969705	1.11732	0.591304
6.8	1.1439	1.11732	1.03478
6.85	0.621308	0.949721	0.886957
6.9	0.795506	1.11732	1.33043
6.95	1.4923	0.949721	0.886957
7	0.621308	0.27933	0.591304
7.05	0.969705	0.782123	0.73913
7.1	0.969705	0.614525	0.886957
7.15	0.447109	1.11732	1.18261
7.2	0.795506	0.949721	1.03478
7.25	1.1439	0.782123	0.886957
7.3	0.969705	0.782123	1.18261
7.35	0.969705	1.28492	1.03478
7.4	0.969705	0.949721	1.18261
7.45	1.1439	1.11732	1.03478
7.5	1.1439	0.949721	1.18261
7.55	0.969705	1.11732	0.886957
7.6	0.795506	1.11732	0.73913
7.65	1.1439	0.782123	1.03478
7.7	0.795506	1.11732	0.886957
7.75	1.4923	0.949721	0.591304
7.8	1.3181	0.614525	0.886957
7.85	0.795506	0.782123	1.03478
7.9	0.969705	0.782123	0.591304
7.95	0.969705	1.45251	1.18261
8	1.3181	0.949721	0.886957
8.05		0.782123	1.03478
8.1		1.11732	0.73913
8.15		0.782123	1.03478
8.2		0.614525	1.33043
8.25		0.949721	0.886957
8.3		0.782123	0.591304
8.35		1.11732	1.18261
8.4		1.11732	0.886957
8.45		1.11732	1.18261
8.5		1.11732	1.03478
8.55		0.949721	1.03478
8.6		1.28492	1.18261
8.65		0.949721	1.18261
8.7		1.45251	1.18261
8.75		0.949721	1.18261
8.8		0.949721	0.886957
8.85		1.11732	0.73913
8.9		0.949721	0.73913
8.95		1.11732	1.03478
9		0.949721	0.73913
9.05		1.11732	1.03478
9.1		0.949721	0.73913
9.15		1.11732	0.886957
9.2		0.782123	1.18261
9.25		0.782123	0.886957
9.3		1.11732	1.03478
9.35			0.886957
9.4			0.886957
9.45			0.443478
9.5			1.03478
9.55			1.18261
9.6			1.18261
9.65			1.33043
9.7			1.03478
9.75			1.18261
9.8			1.18261
9.85			1.18261
9.9			0.886957
9.95			0.73913
10			1.03478
10.05			0.886957
10.1			0.591304
10.15			1.03478
10.2			1.18261
10.25			1.03478
10.3			0.886957
10.35			1.18261
10.4			1.18261
10.45			1.18261
10.5			1.18261
10.55			1.18261
10.6			0.886957
10.65			1.33043
10.7			1.33043
10.75			0.295652
10.8			1.03478
10.85			0.886957
10.9			0.73913
10.95			0.886957
11			1.03478
11.05			1.18261
11.1			0.73913
11.15			1.18261
11.2			0.886957
11.25			0.886957
11.3			0.886957
11.35			0.886957
11.4			0.73913
11.45			1.18261
11.5			1.03478
11.55			1.03478
11.6			1.03478
11.65			0.73913
11.7			0.886957
11.75			1.03478
11.8			1.33043
11.85			1.03478
11.9			1.33043
11.95			1.03478
12			1.33043
Fit
Model	Fragmentation, no seed
Time (h)	25 nM	50 nM	75 nM	125 nM	187.5 nM	250 nM	375 nM	500 nM	625 nM
0	0	0	0	0	0	0	0	0	0
0.0604623	1.09e-05	2.5e-05	4.08e-05	7.56e-05	0.00012337	0.00017466	0.00028528	0.00040431	0.00053015
0.120925	4.35e-05	0.00010043	0.00016397	0.00030445	0.00049835	0.00070783	0.00116361	0.00165979	0.00219037
0.181387	9.81e-05	0.00022696	0.00037135	0.00069253	0.00113972	0.0016275	0.00270415	0.00389817	0.00519838
0.241849	0.00017491	0.00040597	0.00066626	0.00125004	0.00207271	0.00298187	0.00502773	0.00735304	0.00994572
0.302312	0.00027438	0.00063933	0.00105335	0.0019916	0.00333395	0.00484166	0.00831546	0.0123817	0.0170426
0.362774	0.00039701	0.00092951	0.00153872	0.00293665	0.00497278	0.00730348	0.0128213	0.0194969	0.0273834
0.423236	0.00054346	0.00127956	0.00213	0.00410984	0.00705301	0.0104944	0.0188892	0.02941	0.0422333
0.483698	0.0007145	0.00169316	0.00283649	0.00554171	0.00965518	0.0145775	0.0269739	0.0430837	0.0633304
0.544161	0.00091103	0.00217465	0.00366926	0.00726939	0.0128793	0.0197592	0.0376674	0.0617919	0.0929828
0.604623	0.00113407	0.00272906	0.00464134	0.00933743	0.0168481	0.0262976	0.051728	0.0871757	0.134115
0.665085	0.00138482	0.00336222	0.00576791	0.0117989	0.021711	0.0345117	0.0701087	0.121273	0.19016
0.725548	0.00166458	0.00408072	0.00706647	0.0147163	0.0276484	0.0447927	0.0939813	0.166477	0.264627
0.78601	0.00197482	0.00489206	0.00855714	0.0181635	0.0348766	0.0576145	0.124741	0.225351	0.360075
0.846472	0.00231718	0.00580467	0.0102629	0.0222265	0.043653	0.0735436	0.163972	0.300178	0.476269
0.906935	0.00269345	0.00682802	0.01221	0.0270055	0.0542819	0.0932457	0.213347	0.392131	0.60763
0.967397	0.0031056	0.00797269	0.014428	0.0326168	0.0671186	0.117486	0.27441	0.499992	0.741205
1.02786	0.00355579	0.00925047	0.0169507	0.0391945	0.0825739	0.147117	0.348201	0.618632	0.857938
1.08832	0.00404636	0.0106745	0.0198159	0.0468924	0.101115	0.183047	0.43468	0.738041	0.940146
1.14878	0.00457989	0.0122593	0.0230663	0.0558862	0.123264	0.226177	0.532	0.844382	0.982777
1.20925	0.00515914	0.014021	0.0267501	0.066375	0.149587	0.277298	0.635792	0.924413	0.997139
1.26971	0.00578714	0.0159775	0.0309209	0.0785824	0.180678	0.336933	0.738891	0.972229	0.999785
1.33017	0.00646714	0.0181484	0.0356388	0.0927575	0.217123	0.40512	0.832118	0.993072	0.999995
1.39063	0.00720266	0.0205554	0.0409707	0.109174	0.259454	0.481145	0.906584	0.99899	1
1.4511	0.00799752	0.0232223	0.046991	0.128128	0.308074	0.563262	0.957092	0.99993	1
1.51156	0.00885579	0.0261756	0.053782	0.149934	0.36316	0.648489	0.98472	0.999998	1
1.57202	0.00978191	0.0294438	0.0614343	0.174915	0.424538	0.732612	0.996119	1	1
1.63248	0.0107806	0.0330586	0.0700473	0.203394	0.49155	0.810567	0.99937	1	1
1.69294	0.011857	0.0370544	0.0797296	0.235673	0.562916	0.877299	0.999944	1	1
1.75341	0.0130166	0.0414688	0.0905989	0.272011	0.63665	0.92901	0.999998	1	1
1.81387	0.0142653	0.0463428	0.102781	0.312593	0.710062	0.964375	1	1	1
1.87433	0.0156094	0.0517207	0.116412	0.35749	0.779929	0.985057	1	1	1
1.93479	0.0170556	0.0576509	0.131634	0.406615	0.842861	0.994999	1	1	1
1.99526	0.0186113	0.0641853	0.148593	0.459668	0.895866	0.998741	1	1	1
2.05572	0.0202841	0.0713799	0.167441	0.516092	0.937006	0.999779	1	1	1
2.11618	0.0220824	0.0792947	0.188329	0.575028	0.965909	0.999975	1	1	1
2.17664	0.0240152	0.0879938	0.211402	0.635294	0.983898	0.999998	1	1	1
2.23711	0.0260918	0.0975453	0.236796	0.695397	0.993559	1	1	1	1
2.29757	0.0283223	0.108021	0.264628	0.7536	0.997897	1	1	1	1
2.35803	0.0307177	0.119496	0.29499	0.808047	0.999464	1	1	1	1
2.41849	0.0332894	0.132049	0.327933	0.856947	0.999899	1	1	1	1
2.47895	0.0360496	0.145761	0.363462	0.898813	0.999987	1	1	1	1
2.53942	0.0390114	0.160713	0.401516	0.932694	0.999999	1	1	1	1
2.59988	0.0421886	0.176988	0.441957	0.958356	1	1	1	1	1
2.66034	0.045596	0.194667	0.484555	0.97634	1	1	1	1	1
2.7208	0.049249	0.213828	0.528976	0.987841	1	1	1	1	1
2.78127	0.0531642	0.234544	0.574773	0.994448	1	1	1	1	1
2.84173	0.057359	0.256878	0.621379	0.997794	1	1	1	1	1
2.90219	0.0618518	0.280883	0.668118	0.999256	1	1	1	1	1
2.96265	0.066662	0.306596	0.714214	0.999793	1	1	1	1	1
3.02312	0.07181	0.334036	0.758825	0.999954	1	1	1	1	1
3.08358	0.0773172	0.363197	0.80108	0.999992	1	1	1	1	1
3.14404	0.0832059	0.394043	0.840142	0.999999	1	1	1	1	1
3.2045	0.0894997	0.426503	0.875269	1	1	1	1	1	1
3.26496	0.0962229	0.460469	0.905881	1	1	1	1	1	1
3.32543	0.103401	0.495787	0.931629	1	1	1	1	1	1
3.38589	0.11106	0.532255	0.95243	1	1	1	1	1	1
3.44635	0.119227	0.569617	0.968484	1	1	1	1	1	1
3.50681	0.12793	0.607569	0.980248	1	1	1	1	1	1
3.56728	0.137197	0.645754	0.988378	1	1	1	1	1	1
3.62774	0.147057	0.683767	0.993634	1	1	1	1	1	1
3.6882	0.157539	0.72117	0.996785	1	1	1	1	1	1
3.74866	0.168672	0.757495	0.998519	1	1	1	1	1	1
3.80913	0.180486	0.79227	0.999386	1	1	1	1	1	1
3.86959	0.193008	0.825032	0.999774	1	1	1	1	1	1
3.93005	0.206266	0.855356	0.999927	1	1	1	1	1	1
3.99051	0.220286	0.882877	0.99998	1	1	1	1	1	1
4.05097	0.235094	0.907317	0.999995	1	1	1	1	1	1
4.11144	0.25071	0.928502	0.999999	1	1	1	1	1	1
4.1719	0.267155	0.946382	1	1	1	1	1	1	1
4.23236	0.284444	0.961031	1	1	1	1	1	1	1
4.29282	0.302589	0.972645	1	1	1	1	1	1	1
4.35329	0.321596	0.981524	1	1	1	1	1	1	1
4.41375	0.341467	0.988042	1	1	1	1	1	1	1
4.47421	0.362195	0.992619	1	1	1	1	1	1	1
4.53467	0.383767	0.995678	1	1	1	1	1	1	1
4.59514	0.406161	0.997612	1	1	1	1	1	1	1
4.6556	0.429345	0.998763	1	1	1	1	1	1	1
4.71606	0.453277	0.999404	1	1	1	1	1	1	1
4.77652	0.477904	0.999734	1	1	1	1	1	1	1
4.83698	0.503162	0.999892	1	1	1	1	1	1	1
4.89745	0.528972	0.99996	1	1	1	1	1	1	1
4.95791	0.555244	0.999987	1	1	1	1	1	1	1
5.01837	0.581874	0.999996	1	1	1	1	1	1	1
5.07883	0.608746	0.999999	1	1	1	1	1	1	1
5.1393	0.63573	1	1	1	1	1	1	1	1
5.19976	0.662686	1	1	1	1	1	1	1	1
5.26022	0.689463	1	1	1	1	1	1	1	1
5.32068	0.715901	1	1	1	1	1	1	1	1
5.38115	0.741837	1	1	1	1	1	1	1	1
5.44161	0.767101	1	1	1	1	1	1	1	1
5.50207	0.791527	1	1	1	1	1	1	1	1
5.56253	0.814953	1	1	1	1	1	1	1	1
5.62299	0.837225	1	1	1	1	1	1	1	1
5.68346	0.858201	1	1	1	1	1	1	1	1
5.74392	0.87776	1	1	1	1	1	1	1	1
5.80438	0.8958	1	1	1	1	1	1	1	1
5.86484	0.912247	1	1	1	1	1	1	1	1
5.92531	0.927054	1	1	1	1	1	1	1	1
5.98577	0.940206	1	1	1	1	1	1	1	1
6.04623	0.951721	1	1	1	1	1	1	1	1
6.10669	0.961645	1	1	1	1	1	1	1	1
6.16716	0.970056	1	1	1	1	1	1	1	1
6.22762	0.977058	1	1	1	1	1	1	1	1
6.28808	0.982773	1	1	1	1	1	1	1	1
6.34854	0.987343	1	1	1	1	1	1	1	1
6.40901	0.990916	1	1	1	1	1	1	1	1
6.46947	0.993642	1	1	1	1	1	1	1	1
6.52993	0.995668	1	1	1	1	1	1	1	1
6.59039	0.997134	1	1	1	1	1	1	1	1
6.65085	0.998162	1	1	1	1	1	1	1	1
6.71132	0.99886	1	1	1	1	1	1	1	1
6.77178	0.999318	1	1	1	1	1	1	1	1
6.83224	0.999608	1	1	1	1	1	1	1	1
6.8927	0.999784	1	1	1	1	1	1	1	1
6.95317	0.999886	1	1	1	1	1	1	1	1
7.01363	0.999943	1	1	1	1	1	1	1	1
7.07409	0.999973	1	1	1	1	1	1	1	1
7.13455	0.999988	1	1	1	1	1	1	1	1
7.19502	0.999995	1	1	1	1	1	1	1	1
7.25548	0.999998	1	1	1	1	1	1	1	1
7.31594	0.999999	1	1	1	1	1	1	1	1
7.3764	1	1	1	1	1	1	1	1	1
7.43686	1	1	1	1	1	1	1	1	1
7.49733	1	1	1	1	1	1	1	1	1
7.55779	1	1	1	1	1	1	1	1	1
7.61825	1	1	1	1	1	1	1	1	1
7.67871	1	1	1	1	1	1	1	1	1
7.73918	1	1	1	1	1	1	1	1	1
7.79964	1	1	1	1	1	1	1	1	1
7.8601	1	1	1	1	1	1	1	1	1
7.92056	1	1	1	1	1	1	1	1	1
7.98103	1	1	1	1	1	1	1	1	1
8.04149	1	1	1	1	1	1	1	1	1
8.10195	1	1	1	1	1	1	1	1	1
8.16241	1	1	1	1	1	1	1	1	1
8.22287	1	1	1	1	1	1	1	1	1
8.28334	1	1	1	1	1	1	1	1	1
8.3438	1	1	1	1	1	1	1	1	1
8.40426	1	1	1	1	1	1	1	1	1
8.46472	1	1	1	1	1	1	1	1	1
8.52519	1	1	1	1	1	1	1	1	1
8.58565	1	1	1	1	1	1	1	1	1
8.64611	1	1	1	1	1	1	1	1	1
8.70657	1	1	1	1	1	1	1	1	1
8.76704	1	1	1	1	1	1	1	1	1
8.8275	1	1	1	1	1	1	1	1	1
8.88796	1	1	1	1	1	1	1	1	1
8.94842	1	1	1	1	1	1	1	1	1
9.00888	1	1	1	1	1	1	1	1	1
9.06935	1	1	1	1	1	1	1	1	1
9.12981	1	1	1	1	1	1	1	1	1
9.19027	1	1	1	1	1	1	1	1	1
9.25073	1	1	1	1	1	1	1	1	1
9.3112	1	1	1	1	1	1	1	1	1
9.37166	1	1	1	1	1	1	1	1	1
9.43212	1	1	1	1	1	1	1	1	1
9.49258	1	1	1	1	1	1	1	1	1
9.55305	1	1	1	1	1	1	1	1	1
9.61351	1	1	1	1	1	1	1	1	1
9.67397	1	1	1	1	1	1	1	1	1
9.73443	1	1	1	1	1	1	1	1	1
9.79489	1	1	1	1	1	1	1	1	1
9.85536	1	1	1	1	1	1	1	1	1
9.91582	1	1	1	1	1	1	1	1	1
9.97628	1	1	1	1	1	1	1	1	1
10.0367	1	1	1	1	1	1	1	1	1
10.0972	1	1	1	1	1	1	1	1	1
10.1577	1	1	1	1	1	1	1	1	1
10.2181	1	1	1	1	1	1	1	1	1
10.2786	1	1	1	1	1	1	1	1	1
10.3391	1	1	1	1	1	1	1	1	1
10.3995	1	1	1	1	1	1	1	1	1
10.46	1	1	1	1	1	1	1	1	1
10.5204	1	1	1	1	1	1	1	1	1
10.5809	1	1	1	1	1	1	1	1	1
10.6414	1	1	1	1	1	1	1	1	1
10.7018	1	1	1	1	1	1	1	1	1
10.7623	1	1	1	1	1	1	1	1	1
10.8228	1	1	1	1	1	1	1	1	1
10.8832	1	1	1	1	1	1	1	1	1
10.9437	1	1	1	1	1	1	1	1	1
11.0041	1	1	1	1	1	1	1	1	1
11.0646	1	1	1	1	1	1	1	1	1
11.1251	1	1	1	1	1	1	1	1	1
11.1855	1	1	1	1	1	1	1	1	1
11.246	1	1	1	1	1	1	1	1	1
11.3065	1	1	1	1	1	1	1	1	1
11.3669	1	1	1	1	1	1	1	1	1
11.4274	1	1	1	1	1	1	1	1	1
11.4878	1	1	1	1	1	1	1	1	1
11.5483	1	1	1	1	1	1	1	1	1
11.6088	1	1	1	1	1	1	1	1	1
11.6692	1	1	1	1	1	1	1	1	1
11.7297	1	1	1	1	1	1	1	1	1
11.7902	1	1	1	1	1	1	1	1	1
11.8506	1	1	1	1	1	1	1	1	1
11.9111	1	1	1	1	1	1	1	1	1
11.9715	1	1	1	1	1	1	1	1	1
12.032	1	1	1	1	1	1	1	1	1
Fit
Model	Secondary nucleation, no seed
Time (h)	25 nM	50 nM	75 nM	125 nM	187.5 nM	250 nM	375 nM	500 nM	625 nM
0	0	0	0	0	0	0	0	0	0
0.0604623	2.47e-05	4.97e-05	7.47e-05	0.00012502	0.00018817	0.00025159	0.00037911	0.00050744	0.00063652
0.120925	9.9e-05	0.00019924	0.00030009	0.0005034	0.00076023	0.00101982	0.00154692	0.00208428	0.00263175
0.181387	0.00022335	0.00045028	0.0006797	0.00114526	0.00173909	0.00234575	0.00359716	0.00489943	0.0062531
0.241849	0.0003983	0.00080547	0.00121963	0.00206768	0.00316387	0.00430003	0.00669357	0.00925238	0.0119816
0.302312	0.00062483	0.0012686	0.0019285	0.00329521	0.00509132	0.00698624	0.0110814	0.0156008	0.0205663
0.362774	0.00090414	0.0018446	0.00281761	0.00486036	0.00759779	0.0105457	0.017104	0.0246004	0.0331031
0.423236	0.00123773	0.00253958	0.0039011	0.00680445	0.0107819	0.0151639	0.0252244	0.0371567	0.051134
0.483698	0.00162736	0.00336091	0.00519614	0.00917847	0.0147677	0.0210781	0.0360524	0.054486	0.0767553
0.544161	0.0020751	0.00431728	0.0067232	0.0120443	0.0197087	0.0285869	0.0503744	0.0781766	0.112699
0.604623	0.00258333	0.00541877	0.00850627	0.015476	0.0257925	0.0380609	0.0691839	0.11023	0.162309
0.665085	0.00315474	0.00667698	0.0105733	0.0195613	0.0332457	0.049954	0.0937048	0.153039	0.229256
0.725548	0.00379236	0.00810507	0.0129563	0.0244034	0.0423395	0.0648142	0.125394	0.209237	0.316755
0.78601	0.00449953	0.00971794	0.0156921	0.0301227	0.0533953	0.0832921	0.165902	0.281293	0.42599
0.846472	0.00528	0.0115323	0.0188226	0.0368591	0.0667896	0.106144	0.216951	0.370726	0.553678
0.906935	0.00613786	0.013567	0.0223953	0.0447736	0.0829575	0.134222	0.280096	0.476852	0.689519
0.967397	0.00707761	0.0158427	0.0264637	0.0540505	0.102393	0.168452	0.356298	0.59521	0.815873
1.02786	0.00810415	0.0183828	0.0310879	0.0648992	0.125647	0.209774	0.445301	0.716393	0.913047
1.08832	0.00922283	0.0212129	0.0363354	0.077555	0.153312	0.25905	0.544853	0.826721	0.970271
1.14878	0.0104395	0.0243612	0.0422814	0.0922801	0.186002	0.316912	0.650013	0.912282	0.993544
1.20925	0.0117603	0.0278591	0.0490093	0.109362	0.224315	0.383553	0.75302	0.965659	0.999253
1.26971	0.0131923	0.0317409	0.0566116	0.129111	0.26877	0.458457	0.844378	0.990514	0.999963
1.33017	0.0147426	0.036044	0.0651897	0.151855	0.319727	0.540107	0.915519	0.99836	0.999999
1.39063	0.0164192	0.0408096	0.0748548	0.177928	0.377275	0.625743	0.962271	0.999848	1
1.4511	0.0182306	0.0460824	0.0857274	0.207661	0.441096	0.71132	0.986934	0.999994	1
1.51156	0.020186	0.051911	0.0979378	0.241355	0.510324	0.791807	0.996744	1	1
1.57202	0.0222951	0.0583482	0.111625	0.279259	0.583415	0.86198	0.999468	1	1
1.63248	0.0245686	0.0654506	0.126934	0.321534	0.658086	0.91764	0.999949	1	1
1.69294	0.0270175	0.0732795	0.144019	0.368207	0.731373	0.956894	0.999997	1	1
1.75341	0.0296539	0.0819001	0.163035	0.419124	0.799882	0.980829	1	1	1
1.81387	0.0324907	0.0913819	0.184138	0.473897	0.860247	0.993028	1	1	1
1.87433	0.0355414	0.101798	0.207478	0.531852	0.90976	0.99802	1	1	1
1.93479	0.0388208	0.113227	0.233194	0.591992	0.947004	0.999584	1	1	1
1.99526	0.0423441	0.125748	0.261406	0.652991	0.972243	0.999939	1	1	1
2.05572	0.0461279	0.139445	0.292207	0.713224	0.987333	0.999994	1	1	1
2.11618	0.0501895	0.154402	0.325648	0.770858	0.995099	1	1	1	1
2.17664	0.0545473	0.170704	0.361727	0.824007	0.998443	1	1	1	1
2.23711	0.0592207	0.188436	0.400377	0.870946	0.999609	1	1	1	1
2.29757	0.0642303	0.207677	0.441447	0.910359	0.999925	1	1	1	1
2.35803	0.0695975	0.228503	0.48469	0.941556	0.99999	1	1	1	1
2.41849	0.075345	0.250981	0.52975	0.964609	0.999999	1	1	1	1
2.47895	0.0814965	0.275165	0.576153	0.980334	1	1	1	1	1
2.53942	0.0880767	0.301095	0.623304	0.990111	1	1	1	1	1
2.59988	0.0951113	0.328789	0.670495	0.99557	1	1	1	1	1
2.66034	0.102627	0.358241	0.716923	0.998263	1	1	1	1	1
2.7208	0.110651	0.389415	0.761722	0.999416	1	1	1	1	1
2.78127	0.119213	0.422237	0.804009	0.999835	1	1	1	1	1
2.84173	0.12834	0.456594	0.842947	0.999962	1	1	1	1	1
2.90219	0.138064	0.492326	0.877808	0.999993	1	1	1	1	1
2.96265	0.148413	0.529223	0.908046	0.999999	1	1	1	1	1
3.02312	0.159418	0.567021	0.933353	1	1	1	1	1	1
3.08358	0.171108	0.605403	0.953699	1	1	1	1	1	1
3.14404	0.183514	0.644002	0.96933	1	1	1	1	1	1
3.2045	0.196664	0.682401	0.980745	1	1	1	1	1	1
3.26496	0.210586	0.720149	0.988617	1	1	1	1	1	1
3.32543	0.225305	0.75677	0.993709	1	1	1	1	1	1
3.38589	0.240846	0.791781	0.996776	1	1	1	1	1	1
3.44635	0.257228	0.824719	0.998481	1	1	1	1	1	1
3.50681	0.27447	0.855156	0.999348	1	1	1	1	1	1
3.56728	0.292584	0.882735	0.999748	1	1	1	1	1	1
3.62774	0.311579	0.907185	0.999913	1	1	1	1	1	1
3.6882	0.331456	0.928348	0.999974	1	1	1	1	1	1
3.74866	0.352212	0.946186	0.999993	1	1	1	1	1	1
3.80913	0.373834	0.960789	0.999998	1	1	1	1	1	1
3.86959	0.396302	0.972367	1	1	1	1	1	1	1
3.93005	0.419584	0.981228	1	1	1	1	1	1	1
3.99051	0.44364	0.987752	1	1	1	1	1	1	1
4.05097	0.468416	0.992354	1	1	1	1	1	1	1
4.11144	0.493849	0.995453	1	1	1	1	1	1	1
4.1719	0.51986	0.997436	1	1	1	1	1	1	1
4.23236	0.546358	0.998636	1	1	1	1	1	1	1
4.29282	0.57324	0.999318	1	1	1	1	1	1	1
4.35329	0.600386	0.999682	1	1	1	1	1	1	1
4.41375	0.627667	0.999863	1	1	1	1	1	1	1
4.47421	0.654939	0.999945	1	1	1	1	1	1	1
4.53467	0.68205	0.99998	1	1	1	1	1	1	1
4.59514	0.708838	0.999993	1	1	1	1	1	1	1
4.6556	0.735136	0.999998	1	1	1	1	1	1	1
4.71606	0.760772	0.999999	1	1	1	1	1	1	1
4.77652	0.785577	1	1	1	1	1	1	1	1
4.83698	0.809386	1	1	1	1	1	1	1	1
4.89745	0.832042	1	1	1	1	1	1	1	1
4.95791	0.853401	1	1	1	1	1	1	1	1
5.01837	0.87334	1	1	1	1	1	1	1	1
5.07883	0.891754	1	1	1	1	1	1	1	1
5.1393	0.908567	1	1	1	1	1	1	1	1
5.19976	0.923731	1	1	1	1	1	1	1	1
5.26022	0.937229	1	1	1	1	1	1	1	1
5.32068	0.949077	1	1	1	1	1	1	1	1
5.38115	0.95932	1	1	1	1	1	1	1	1
5.44161	0.968035	1	1	1	1	1	1	1	1
5.50207	0.975321	1	1	1	1	1	1	1	1
5.56253	0.981303	1	1	1	1	1	1	1	1
5.62299	0.986118	1	1	1	1	1	1	1	1
5.68346	0.989913	1	1	1	1	1	1	1	1
5.74392	0.992836	1	1	1	1	1	1	1	1
5.80438	0.995036	1	1	1	1	1	1	1	1
5.86484	0.996649	1	1	1	1	1	1	1	1
5.92531	0.9978	1	1	1	1	1	1	1	1
5.98577	0.998598	1	1	1	1	1	1	1	1
6.04623	0.999134	1	1	1	1	1	1	1	1
6.10669	0.999483	1	1	1	1	1	1	1	1
6.16716	0.999702	1	1	1	1	1	1	1	1
6.22762	0.999835	1	1	1	1	1	1	1	1
6.28808	0.999912	1	1	1	1	1	1	1	1
6.34854	0.999955	1	1	1	1	1	1	1	1
6.40901	0.999978	1	1	1	1	1	1	1	1
6.46947	0.99999	1	1	1	1	1	1	1	1
6.52993	0.999995	1	1	1	1	1	1	1	1
6.59039	0.999998	1	1	1	1	1	1	1	1
6.65085	0.999999	1	1	1	1	1	1	1	1
6.71132	1	1	1	1	1	1	1	1	1
6.77178	1	1	1	1	1	1	1	1	1
6.83224	1	1	1	1	1	1	1	1	1
6.8927	1	1	1	1	1	1	1	1	1
6.95317	1	1	1	1	1	1	1	1	1
7.01363	1	1	1	1	1	1	1	1	1
7.07409	1	1	1	1	1	1	1	1	1
7.13455	1	1	1	1	1	1	1	1	1
7.19502	1	1	1	1	1	1	1	1	1
7.25548	1	1	1	1	1	1	1	1	1
7.31594	1	1	1	1	1	1	1	1	1
7.3764	1	1	1	1	1	1	1	1	1
7.43686	1	1	1	1	1	1	1	1	1
7.49733	1	1	1	1	1	1	1	1	1
7.55779	1	1	1	1	1	1	1	1	1
7.61825	1	1	1	1	1	1	1	1	1
7.67871	1	1	1	1	1	1	1	1	1
7.73918	1	1	1	1	1	1	1	1	1
7.79964	1	1	1	1	1	1	1	1	1
7.8601	1	1	1	1	1	1	1	1	1
7.92056	1	1	1	1	1	1	1	1	1
7.98103	1	1		1	1	1	1	1	1
8.04149	1	1		1	1	1	1	1	1
8.10195	1	1		1	1	1	1	1	1
8.16241	1	1		1	1	1	1	1	1
8.22287	1	1		1	1	1	1	1	1
8.28334	1	1		1	1	1	1	1	1
8.3438	1	1		1	1	1	1	1	1
8.40426	1	1		1	1	1	1	1	1
8.46472	1	1		1	1	1	1	1	1
8.52519	1	1		1	1	1	1	1	1
8.58565	1	1		1	1	1	1	1	1
8.64611	1	1		1	1	1	1	1	1
8.70657	1	1		1	1	1	1	1	1
8.76704	1	1		1	1	1	1	1	1
8.8275	1	1		1	1	1	1	1	1
8.88796	1	1		1	1	1	1	1	1
8.94842	1	1		1	1	1	1	1	1
9.00888	1			1	1	1	1	1	1
9.06935	1			1	1	1	1	1	1
9.12981	1			1	1	1	1	1	1
9.19027	1			1	1	1	1	1	1
9.25073	1			1	1	1	1	1	1
9.3112	1			1	1	1	1	1	1
9.37166	1			1	1	1	1	1	1
9.43212	1			1	1	1	1	1	1
9.49258	1			1	1	1	1	1	1
9.55305	1			1	1	1	1	1	1
9.61351	1			1	1	1	1	1	1
9.67397	1			1	1	1	1	1	1
9.73443	1			1	1	1	1	1	1
9.79489	1			1	1	1	1	1	1
9.85536	1			1	1	1	1	1	1
9.91582	1			1	1	1	1	1	1
9.97628	1			1	1	1	1	1	1
10.0367	1			1	1	1	1	1	1
10.0972	1			1	1	1	1	1	1
10.1577	1			1	1	1	1	1	1
10.2181	1			1	1	1	1	1	1
10.2786	1			1	1	1	1	1	1
10.3391	1			1	1	1	1	1	1
10.3995	1			1	1	1	1	1	1
10.46	1			1	1	1	1	1	1
10.5204	1			1	1	1	1	1	1
10.5809	1			1	1	1	1	1	1
10.6414	1			1	1	1	1	1	1
10.7018	1			1	1	1	1	1	1
10.7623	1			1	1	1	1	1	1
10.8228	1			1	1	1	1	1	1
10.8832	1			1	1	1	1	1	1
10.9437	1			1	1	1	1	1	1
11.0041	1			1	1	1	1	1	1
11.0646	1			1	1	1	1	1	1
11.1251	1			1	1	1	1	1	1
11.1855	1			1	1	1	1	1	1
11.246	1			1	1	1	1	1	1
11.3065	1			1	1	1	1	1	1
11.3669	1			1	1	1	1	1	1
11.4274	1			1	1	1	1	1	1
11.4878	1			1	1	1	1	1	1
11.5483	1			1	1	1	1	1	1
11.6088	1			1	1	1	1	1	1
11.6692	1			1	1	1	1	1	1
11.7297	1			1	1	1	1	1	1
11.7902	1			1	1	1	1	1	1
11.8506	1			1	1	1	1	1	1
11.9111	1			1	1	1	1	1	1
11.9715	1			1	1	1	1	1	1
12.032				1	1	1	1	1	1

[truncated: 22 more sheets: Figure 4D, Figure 6A, Figure 6B, Figure 6C, Supplementary Figure 1, Supplementary Figure 2A, Supplementary Figure 2B, Supplementary Figure 3A, Supplementary Figure 3B, Supplementary Figure 3C, Supplementary Figure 3D, Supplementary Figure 4A, Supplementary Figure 4B, Supplementary Figure 5A, Supplementary Figure 5B, Supplementary Figure 5C, Supplementary Figure 5D, Supplementary Figure 5E, Supplementary Figure 6, Supplementary Figure 7 …]
